# Supplementary material for: Experimental Relocation of the Mitochondrial ATP9 Gene to the Nucleus Reveals Forces Underlying Mitochondrial Genome Evolution
Source: PLoS Genet. 2012 Aug 16;8(8):e1002876. doi: 10.1371/journal.pgen.1002876 (PMC3420929; doi:10.1371/journal.pgen.1002876)
Supplement: Dataset S1 — Normalized gene expression levels from transcription profiles. Gene expression values per ORF across the entire yeast genome for WT and strains expressing the PaAtp9 genes grown in rich ethanol/glycerol media, summarized following normalization by the median intensity of all probes per ORF. Rows correspond to ORFs, columns to strains (MR6, AMY7, AMY8, AMY10, and AMY11), including both the expression levels (columns 2–6) and false discovery rates (columns 7–10) indicating whether the expression level is significantly different from the WT (the cutoff used in this study was FDR<0.1). Values are NA if there were insufficient probes to estimate the intensity levels, and 0 if the probe intensity levels were deemed below background (see Text S1). (ZIP) [file pgen.1002876.s001.zip]

Archive with 3 entries (2 files):
- supp-atp9txnprofile.txt
- __MACOSX/
- __MACOSX/._supp-atp9txnprofile.txt
