# Supplementary material for: Experimental Relocation of the Mitochondrial ATP9 Gene to the Nucleus Reveals Forces Underlying Mitochondrial Genome Evolution
Source: PLoS Genet. 2012 Aug 16;8(8):e1002876. doi: 10.1371/journal.pgen.1002876 (PMC3420929; doi:10.1371/journal.pgen.1002876)
Supplement: Dataset S1 — Normalized gene expression levels from transcription profiles. Gene expression values per ORF across the entire yeast genome for WT and strains expressing the PaAtp9 genes grown in rich ethanol/glycerol media, summarized following normalization by the median intensity of all probes per ORF. Rows correspond to ORFs, columns to strains (MR6, AMY7, AMY8, AMY10, and AMY11), including both the expression levels (columns 2–6) and false discovery rates (columns 7–10) indicating whether the expression level is significantly different from the WT (the cutoff used in this study was FDR<0.1). Values are NA if there were insufficient probes to estimate the intensity levels, and 0 if the probe intensity levels were deemed below background (see Text S1). (ZIP) [file pgen.1002876.s001.zip › supp-atp9txnprofile.txt]

ORF	MR6 (WT)	AMY7	AMY8	AMY10	AMY11	fdr(AMY7-WT)	fdr(AMY8-WT)	fdr(AMY10-WT)	fdr(AMY11-WT)
YAL069W	NA	NA	NA	NA	NA	NA	NA	NA	NA
YAL068W-A	NA	NA	NA	NA	NA	NA	NA	NA	NA
YAL068C	NA	NA	NA	NA	NA	NA	NA	NA	NA
YAL067W-A	NA	NA	NA	NA	NA	NA	NA	NA	NA
YAL067C	0.223028490033256	0.0932846579577632	0.021498713695544	0.0235491794800216	0.0555892758910274	1	1	1	1
YAL066W	0	0	0	0	0	1	1	1	1
YAL065C	NA	NA	NA	NA	NA	NA	NA	NA	NA
YAL064W-B	NA	NA	NA	NA	NA	NA	NA	NA	NA
YAL064C-A	NA	NA	NA	NA	NA	NA	NA	NA	NA
YAL064W	NA	NA	NA	NA	NA	NA	NA	NA	NA
YAL063C-A	NA	NA	NA	NA	NA	NA	NA	NA	NA
YAL063C	0	0	0	0	0	1	1	1	1
YAL062W	1.9973908672407	3.44586468273124	4.35406710164103	3.69061855290901	4.32573445354558	0.188170895509641	0.0158284048152658	0.125529347441499	0.0170793091440384
YAL061W	2.27757861629479	0.788800978965432	1.06626557418303	0.476847537800161	1.04284300795216	1	1	1	1
YAL060W	3.49679567883353	3.35258323581176	3.35897810726903	3.41287160485673	3.45331786334298	1	1	1	1
YAL059C-A	0	0	0	0	0	1	1	1	1
YAL059W	0.735688133994224	0.789455522282099	0.589174902773303	0.765935666093087	0.443960868987394	1	1	1	1
YAL058W	1.21381642280294	1.35009390213326	1.096903210048	1.39227577924183	1.15106225108906	1	1	1	1
YAL056C-A	0	0	0	0	0	1	1	1	1
YAL056W	2.39108055337925	2.38803912019808	2.22464386989001	2.37165436172454	2.10653487588164	1	1	1	1
YAL055W	1.56255725626389	1.35074262028219	1.35257742075591	1.23697456534908	1.49903498271895	1	1	1	1
YAL054C	3.85638247482858	4.44170878280866	5.19131482791227	4.61704736802387	5.31333791655567	1	1	1	0.698895333785585
YAL053W	3.44918395316973	3.55515696527869	3.32516053310105	3.49510235808212	3.18740114000386	1	1	1	1
YAL051W	2.04737153827683	2.1191143652592	2.42033788892822	2.25303141015248	2.36571572611495	1	1	1	1
YAL049C	3.44752936059989	3.35533651339529	3.24359812270852	3.30916455561972	3.34574599688039	1	1	1	1
YAL048C	1.61171441241269	1.73429502381439	1.70974934479526	1.80212195480679	1.64392629277169	1	1	1	1
YAL047W-A	0	0	0	0	0	1	1	1	1
YAL047C	0.96286891773995	1.04597357845365	0.845314840338973	0.998032081061393	0.883051181709106	1	1	1	1
YAL046C	2.84152795425416	3.1000817291164	3.03912370162307	3.08271722486688	3.24467785370312	1	1	1	1
YAL045C	0	0	0	0	0	1	1	1	1
YAL044W-A	2.54920780267418	2.58235377304229	2.6636894746301	2.62258390508478	2.70819990808707	1	1	1	1
YAL044C	4.41432218916582	3.62313592519677	4.15071933788552	4.19373497058231	4.40959841959408	1	1	1	1
YAL043C	2.73779263043899	2.88866490506568	2.70019983363464	2.86096147304323	2.66805707611394	1	1	1	1
YAL042C-A	0	0	0	0	0	1	1	1	1
YAL042W	3.7172311049898	3.49499931807993	3.30639737203678	3.32332759336553	3.33033190388164	1	1	1	1
YAL041W	2.23754330801598	2.37414925488262	2.1539650671058	2.34689010059428	2.03862855375871	1	1	1	1
YAL040C	3.42879937255307	3.88211340619977	3.64011405147611	3.89543402084722	3.69397672740009	1	1	1	1
YAL039C	3.11796078260939	3.32018867596096	3.19944141366516	3.17394496806168	3.27780075958072	1	1	1	1
YAL038W	5.82571017494136	5.66291486244423	5.57059766417204	5.16453066580998	5.62155717597735	1	1	1	1
YAL037C-B	0	0	0	0	0	1	1	1	1
YAL037C-A	NA	NA	NA	NA	NA	NA	NA	NA	NA
YAL037W	0	0	0	0	0	1	1	1	1
YAL036C	2.76052208762649	2.75350855416258	2.25965899678406	2.51820764725054	2.30844358277352	1	1	1	1
YAL035W	4.13590603973873	4.11115694810838	3.78299021007908	3.91912511531254	3.76600165247247	1	1	1	1
YAL034C-B	0	0	0	0	0	1	1	1	1
YAL034W-A	0.761836378054606	0.50250444117636	0.284531110060086	0.418288051056744	0.452792336963476	1	1	1	1
YAL034C	3.17944006471568	3.36541219373439	3.68923267369739	3.59649188255766	3.697884187162	1	1	1	1
YAL033W	1.67924650401259	1.7056970355104	1.33111423384544	1.50453668930187	1.45305622690958	1	1	1	1
YAL032C	1.79240515626168	1.82944454197192	1.70959754903367	1.76490345201021	1.66423927039833	1	1	1	1
YAL031W-A	0	0	0	0	0	1	1	1	1
YAL031C	1.90978058422745	2.05787197687087	2.0213353067163	2.13323541653107	2.01392003767297	1	1	1	1
YAL030W	2.23523835451317	2.25176853970974	2.32544871954997	2.39073578873798	2.49432616585233	1	1	1	1
YAL029C	2.74688300418021	3.03625619825072	2.58958333723037	3.03104462281281	2.67853905554963	0.462404703089815	1	0.904821608639709	1
YAL028W	0.925901952135252	0.730031662233888	0.896061645600643	0.706272448977418	0.825197602745454	1	1	1	1
YAL027W	0.993786521740335	1.4423184741859	1.69841156247336	1.70874221239857	1.87750911474593	1	1	1	1
YAL026C-A	1.60267146523517	1.40661608406803	1.22553393387715	1.53345363050311	1.11098501279987	1	1	1	1
YAL026C	2.2406864361435	2.15392099794055	1.906013470087	2.13029208198725	1.86374913168674	1	1	1	1
YAL025C	2.1430168947795	2.03137675299349	1.85055388086097	1.83673029012221	1.68131511186157	1	1	1	1
YAL024C	1.31042596755517	1.25125364333511	0.847355201994725	1.25328915482781	1.03229482773256	1	1	1	1
YAL023C	4.13694417814065	3.73919458306602	3.41400534383338	3.45238236016471	3.37834322652237	1	1	1	1
YAL022C	2.01236973932869	2.04106833250076	1.63299633928037	1.94224255006316	1.70509830777303	1	1	1	1
YAL021C	3.4488003086373	3.61083494748934	3.41729815593528	3.57148651341011	3.49415573968558	1	1	1	1
YAL020C	0.86478933063387	0.95498164145473	0.704840590559213	0.80301883481919	0.843900183634821	1	1	1	1
YAL019W-A	0	0.00171378089953148	0	0	0	1	1	1	1
YAL019W	2.24034107958683	2.42656238113993	2.16098025745854	2.46383414472531	2.14732583772568	1	1	1	1
YAL018C	0	0	0	0	0	1	1	1	1
YAL017W	3.01763344614093	3.16061305289365	3.29005474233813	3.33606490096803	3.26201165613221	1	1	1	1
YAL016C-B	0	0	0	0	0	1	1	1	1
YAL016C-A	0	0	0	0	0	1	1	1	1
YAL016W	3.61636273740413	3.60501736956786	3.59053879440951	3.6577882971658	3.54817306723281	1	1	1	1
YAL015C	1.47592934322631	1.88261248260553	1.59562330378779	1.81246644662841	1.71981196812087	0.042892752729486	1	0.246948226086295	1
YAL014C	1.9986371211343	2.16059469582207	2.13590164321713	2.02432988590744	2.15214991440101	1	1	1	1
YAL013W	2.30973486278541	2.25042454071317	2.19155312363748	2.11809975552342	2.28074179778223	1	1	1	1
YAL012W	4.69835769971286	4.29763324706275	3.89947790191371	4.08174258081282	3.78011753508564	1	1	1	1
YAL011W	0.902231967623459	0.991809879494597	0.848408255304587	0.980083995468718	0.920852718619041	1	1	1	1
YAL010C	1.37059803752471	1.68603892325837	1.55967578340341	1.67614789440248	1.559402125218	1	1	1	1
YAL009W	0.854987200540078	0.964221048315348	0.760983638520607	0.976288764196622	0.803871219601505	1	1	1	1
YAL008W	2.60951906999059	2.60139634984351	2.82635432215318	2.53673784390862	2.70001505439124	1	1	1	1
YAL007C	3.31801846530221	3.14615992052668	2.64099793617377	2.94766330263275	2.4977117123228	1	0.955057959540445	1	0.293044661541572
YAL005C	5.94511233398722	5.80525290193378	6.03985721212948	5.49147152296499	6.13666767868727	1	1	1	1
YAL004W	NA	NA	NA	NA	NA	NA	NA	NA	NA
YAL003W	5.1117096517404	4.90679977958102	4.38113391607539	4.4837485069844	4.63235513852881	1	1	1	1
YAL002W	1.79704405828731	1.71770418522684	1.40027882895503	1.677435009958	1.51765835853173	1	1	1	1
YAL001C	1.44931917497809	1.09743177151076	1.19170237955882	1.03647638325785	1.14745909294642	1	1	1	1
YAR002W	2.43617196712843	2.35708416327945	2.11412068464413	2.14261046977429	2.04855431232058	1	1	1	1
YAR002C-A	3.54724433836011	3.2574089117361	3.01488089093032	3.03145583877221	3.08040380819622	1	1	1	1
YAR003W	0.706707963120915	0.706400720417561	0.490850794972754	0.54409342460541	0.442895603359216	1	1	1	1
YAR007C	3.16180735887476	3.13121305165076	3.04303704541501	2.98058576734095	3.053601170206	1	1	1	1
YAR008W	1.15872110830087	1.12197669884629	0.781783047718043	0.914482290809557	0.905727264598868	1	1	1	1
YAR014C	2.29725926698402	2.44355086121626	2.57592985555915	2.60282895942405	2.69146948366095	1	1	1	1
YAR015W	2.75380609731856	2.55332373080329	2.9012023849318	3.07924872051897	2.9796953805061	1	1	1	1
YAR018C	1.25690516925485	1.47642010311228	1.07229077631942	0.998021701179281	0.918405326280438	1	1	1	1
YAR019C	1.63283764884532	1.81207980941117	1.83384848956491	1.89692157760503	1.80033262887741	1	1	1	1
YAR019W-A	0	0	0	0	0	1	1	1	1
YAR020C	NA	NA	NA	NA	NA	NA	NA	NA	NA
YAR023C	0.181131957804715	0.214549790213495	0	0.188248087112038	0	1	1	1	1
YAR027W	3.16938112878051	3.31890792607676	3.39827433035694	3.59070877626575	3.20569615653465	1	1	1	1
YAR028W	1.04846315899544	0.668315089985465	0.827174245252551	0.683036738484202	0.776568995389464	1	1	1	1
YAR029W	0.0454466848817092	0	0.0248778362285624	0	0	1	1	1	1
YAR030C	0	0.402511114790199	0.192656555963378	0.571080325659218	0.401169579241777	1	1	1	1
YAR031W	0	0	0	0	0	1	1	1	1
YAR033W	NA	NA	NA	NA	NA	NA	NA	NA	NA
YAR035W	3.73240000038594	4.2056619690464	4.49377048962403	4.16879955036288	4.76381983294009	1	1	1	1
YAR035C-A	NA	NA	NA	NA	NA	NA	NA	NA	NA
YAR042W	2.66061732927134	2.75640590303352	2.84528665477542	2.79992547238984	2.88425840423029	1	1	1	1
YAR047C	NA	NA	NA	NA	NA	NA	NA	NA	NA
YAR050W	NA	NA	NA	NA	NA	NA	NA	NA	NA
YAR053W	NA	NA	NA	NA	NA	NA	NA	NA	NA
YAR060C	NA	NA	NA	NA	NA	NA	NA	NA	NA
YAR064W	NA	NA	NA	NA	NA	NA	NA	NA	NA
YAR066W	NA	NA	NA	NA	NA	NA	NA	NA	NA
YAR068W	NA	NA	NA	NA	NA	NA	NA	NA	NA
YAR069C	NA	NA	NA	NA	NA	NA	NA	NA	NA
YAR070C	NA	NA	NA	NA	NA	NA	NA	NA	NA
YAR071W	NA	NA	NA	NA	NA	NA	NA	NA	NA
YAR073W	NA	NA	NA	NA	NA	NA	NA	NA	NA
YAR075W	NA	NA	NA	NA	NA	NA	NA	NA	NA
YBL113C	NA	NA	NA	NA	NA	NA	NA	NA	NA
YBL113W-A	NA	NA	NA	NA	NA	NA	NA	NA	NA
YBL112C	NA	NA	NA	NA	NA	NA	NA	NA	NA
YBL111C	NA	NA	NA	NA	NA	NA	NA	NA	NA
YBL109W	NA	NA	NA	NA	NA	NA	NA	NA	NA
YBL108C-A	NA	NA	NA	NA	NA	NA	NA	NA	NA
YBL108W	NA	NA	NA	NA	NA	NA	NA	NA	NA
YBL107W-A	NA	NA	NA	NA	NA	NA	NA	NA	NA
YBL107C	2.5847731171136	3.0346284087583	3.11781933994541	2.80880457216256	3.14618287637451	1	1	1	1
YBL106C	0.18431889078838	0.790060987548094	0.55506288260721	0.907121307940702	0.743834564795793	1	1	1	1
YBL105C	2.76080562693617	2.92629462580985	3.00961883582364	3.0733630187593	3.02064734411318	1	1	1	1
YBL104C	1.66044180198532	1.71788928568836	1.46990496569334	1.69271898663933	1.43929370695297	1	1	1	1
YBL103C	1.86334826558135	1.97589955450488	2.00385363683803	2.10054419757914	1.93930742106615	1	1	1	1
YBL102W	2.94274350245228	2.99362985997718	3.02370526112358	2.87348770827876	3.01515639430491	1	1	1	1
YBL101C	3.01473916323178	3.00633207741997	2.97671338810938	3.07652396726926	3.05356461450454	1	1	1	1
YBL100W-C	NA	NA	NA	NA	NA	NA	NA	NA	NA
YBL100C	0	0	0	0	0	1	1	1	1
YBL099W	5.88786213601732	5.74130066385104	5.92018835134911	5.56909649650973	5.99149694102156	1	1	1	1
YBL098W	2.01031700497707	1.28313811441139	1.74396666662992	1.51859858355644	1.79755406296123	1	1	1	1
YBL097W	0.892748190086586	0.825813769664741	0.652352970247338	0.804113049412645	0.681603958287295	1	1	1	1
YBL096C	0	0	0	0	0	1	1	1	1
YBL095W	1.65172180627322	3.31443796342715	3.17696892195526	3.52574081154416	3.21658780902597	1	1	1	1
YBL094C	0	0	0	0	0	1	1	1	1
YBL093C	1.53683988393843	1.70000466658351	1.64767297052546	1.52864062500844	1.5770596572475	1	1	1	1
YBL092W	4.81472336076525	4.5546113762217	4.20507122002883	4.16228989843241	4.24336400372833	1	1	1	1
YBL091C-A	0.769366772663258	0.460846388080214	0.704192912858515	0.348432333922587	0.640079334203452	1	1	1	1
YBL091C	3.43217409914848	3.27824738211129	3.07840453968734	3.11999939820127	2.9789798615864	1	1	1	1
YBL090W	3.05415549119836	3.25121086210753	3.02212154662027	3.13594128040092	3.26226433971238	1	1	1	1
YBL089W	1.38674366513366	1.58596722044913	1.57780970718173	1.58386769577454	1.36853951027293	1	1	1	1
YBL088C	1.50854860576173	1.45033814100788	1.04847958714837	1.43955156932565	1.28259088371165	1	0.0100745842090252	1	0.846433407474658
YBL087C	0.329170868215841	0.252285986755398	0	0.104250518472308	0	1	1	1	1
YBL086C	2.26145971399405	1.81576990105921	1.95187124695004	1.70215726387344	1.92232553129037	1	1	1	1
YBL085W	2.86391542147239	2.53053118623924	2.31205966859899	2.49582778669864	2.27285151840547	1	0.555844314395773	1	0.364285502230533
YBL084C	1.6589387087273	1.72225347675701	1.91747587985893	1.9080922032203	1.85073292135706	1	1	1	1
YBL083C	2.13141510910061	2.36006883946896	2.13788140061881	2.30354692019645	2.2925018615797	1	1	1	1
YBL082C	1.9620568935105	2.13831678305927	1.88589370023196	2.08009759957681	2.02738800875574	1	1	1	1
YBL081W	2.30748687220928	2.81855294545042	2.74944509792711	2.62381347354738	2.62110082185443	1	1	1	1
YBL080C	1.68345578074572	2.10944927046664	2.01003547350512	2.04415156228437	2.14269462168479	1	1	1	1
YBL079W	2.95563001943992	2.99502460488022	2.75058820765536	2.9669290971715	2.7111720262625	1	1	1	1
YBL078C	3.1872794972534	3.57994824141801	3.81985507592417	3.78661910230382	3.82726269716775	1	1	1	1
YBL077W	0	0	0	0	0	1	1	1	1
YBL076C	4.17535531115011	4.07138572597143	3.52464557868975	3.75971053553478	3.42844494484855	1	1	1	1
YBL075C	1.20629568730309	1.7245132533514	3.20655538508113	1.94387949943709	3.48604034857605	1	0.00670762081586312	1	0.00294741566596408
YBL074C	0.309288150385894	0.377995623930172	0.124665461214455	0.419475335167435	0.276916009764844	1	1	1	1
YBL073W	0	0	0	0	0	1	1	1	1
YBL072C	0.0401559775126332	0	0	0	0	1	1	1	1
YBL071C-B	NA	NA	NA	NA	NA	NA	NA	NA	NA
YBL071W-A	1.68071797323607	1.91947427653803	1.8220356971097	1.95143434968466	1.86892330017212	1	1	1	1
YBL071C	0	0	0	0	0	1	1	1	1
YBL070C	0	0	0	0	0	1	1	1	1
YBL069W	1.52594548368314	1.45556159204487	1.30620208206808	1.46270616062509	1.31744924357064	1	1	1	1
YBL068W-A	1.59015988141203	1.51722052676598	1.39762007583403	1.58877392450318	1.38306730018736	1	1	1	1
YBL068W	2.65982785428818	2.80503822848805	2.5600937246952	2.87343459159315	2.36371746035616	1	1	1	1
YBL067C	2.56769004049575	2.52574374144515	2.42401719924322	2.61761461094354	2.57884174971623	1	1	1	1
YBL066C	3.43454177187269	3.15447458837989	3.19774476908788	3.10458988567173	3.17737946817979	1	1	1	1
YBL065W	0	0	0	0	0	1	1	1	1
YBL064C	4.314019364748	4.09872382838858	4.60030473426081	4.15956692047262	4.56462997114799	1	1	1	1
YBL063W	1.12331806671327	1.16580940064231	0.913154295956187	1.00111862094093	0.983249625958197	1	1	1	1
YBL062W	0	0	0	0	0	1	1	1	1
YBL061C	1.72121861904374	3.04491920838067	2.98722038493349	3.09191532046855	2.92725974509414	0.0541309821686817	0.126428361316161	0.0769767983525697	0.171061734373986
YBL060W	0.430412951964891	2.75681607709217	2.78356329852505	2.83175548127066	2.78167844977363	0.0316694458670273	0.0521793815915714	0.0459740652081249	0.0524370618693118
YBL059C-A	2.70283790024968	2.41092052091396	2.51380603948513	2.44252774461232	2.64558335951968	1	1	1	1
YBL059W	1.64722145157091	1.42078673270038	1.37242917941889	1.31772955117804	1.47798704408525	1	1	1	1
YBL058W	3.70855113953771	3.75521281156709	3.80794531940702	3.65490163650512	3.82547525593917	1	1	1	1
YBL057C	2.0709440951504	1.92073864879859	1.74765522748472	1.88705391663982	1.79266002146007	1	1	1	1
YBL056W	3.97685377713076	3.94647058370038	3.80804015175512	3.80050685515464	3.75168158306396	1	1	1	1
YBL055C	1.15278941480062	1.26060982984105	1.30884222169111	1.28407294087024	1.06666046255847	1	1	1	1
YBL054W	2.1650921408674	2.3953004838119	2.48147180764928	2.3426396985283	2.14072363908517	1	1	1	1
YBL053W	0	0	0	0	0	1	1	1	1
YBL052C	1.37621943564231	1.04397707297421	0.733172205955996	0.839544311393161	0.804667817456698	1	1	1	1
YBL051C	3.83793593422502	4.14234492388686	4.00102281102673	4.03806077260105	4.02715146075422	1	1	1	1
YBL050W	2.89257224316566	2.94958350818675	2.99326794235168	2.9223101924173	2.9984600691399	1	1	1	1
YBL049W	1.35936118486249	2.46340068736653	3.04785763808223	2.86826595337806	3.20931900655986	1	0.178309594550184	0.358537197860535	0.100915243617428
YBL048W	0.348269549894927	1.66007935668325	2.55905705317029	2.48941146194787	2.61993231680533	1	1	1	1
YBL047C	4.39570009832649	4.34129503276508	4.14842674837245	4.18758728416978	4.21622872478419	1	1	1	1
YBL046W	1.46889641525317	1.6956811589342	1.57895409191039	1.75109628459777	1.61582568358168	1	1	1	1
YBL045C	5.71476632855747	5.52046711496673	5.67313692770081	5.33915820257299	5.65872677974898	1	1	1	1
YBL044W	0	0	0	0	0	1	1	1	1
YBL043W	3.94106869899503	4.12701087142434	3.81628638473936	4.24627453909022	4.19876888048722	1	1	1	1
YBL042C	2.4560055579309	2.29515991241032	2.12537261651359	2.41571709133853	2.03746834788995	1	1	1	1
YBL041W	4.04397463111373	4.14759811414588	4.32291703100474	3.98526777533004	4.31228932531097	1	1	1	1
YBL040C	2.8580773153473	2.8585141797079	2.62555700369112	2.74920088931687	2.60297285957422	1	1	1	1
YBL039W-B	2.37423385156375	2.32737251520524	2.34290757950923	2.27787189983189	2.50701065324658	1	1	1	1
YBL039C	2.9376871005486	2.6949895004009	2.3722527137566	2.3039487524	1.99283611910601	1	1	1	1
YBL039C-A	NA	NA	NA	NA	NA	NA	NA	NA	NA
YBL038W	3.16758044254651	3.30258121708386	3.13397769736368	3.38537020031748	3.29630818222914	1	1	1	1
YBL037W	1.97265601173446	2.26586426399524	1.98185386390318	2.33245383508907	2.06056846473189	1	1	1	1
YBL036C	2.36546301446194	2.52118604763559	2.34011939419501	2.4233971267235	2.28279181817417	1	1	1	1
YBL035C	1.48417130179655	1.26906475924141	0.828135324432766	1.08695145156883	0.962224159590146	1	1	1	1
YBL034C	1.66974468648741	2.01065199465125	1.99529046883681	2.19377161635286	1.99600876140186	1	1	1	1
YBL033C	3.16374199557569	3.01664123371289	2.98839802899214	2.88590506356508	2.98268042046466	1	1	1	1
YBL032W	2.64652843158329	2.32204611747403	2.03577952616996	2.18438938362843	2.17120284133827	1	1	1	1
YBL031W	0.819014708688651	0.593840034655801	0.19285980640805	0.504133760434508	0.418776873431242	1	1	1	1
YBL030C	5.76191964835735	5.53413534600189	5.69130542203853	5.40088976627845	5.69004908244555	1	1	1	1
YBL029C-A	3.73494844692787	2.79563888221378	3.24338707958407	2.93083549714647	3.08929351225954	0.439036976244937	1	1	1
YBL029W	2.66326797522825	1.21545155523108	1.60186021793062	0.683136662446727	1.19225567132895	1	1	1	1
YBL028C	1.49053876905829	1.30228013309654	1.30270044773973	0.984228193995993	1.14785200747585	1	1	1	1
YBL027W	0	0	0.00984844381839589	0	0	1	1	1	1
YBL026W	2.30534576473632	2.20310839255182	2.1028649235863	2.36337536370297	2.10862553199912	1	1	1	1
YBL025W	0.426459981903173	0.433723142209117	0.488906143614334	0.438410194408167	0.439356453124588	1	1	1	1
YBL024W	2.82710969362101	2.87485236375984	2.37206504829526	2.73932750153335	2.28760338763718	1	1	1	0.515212212667488
YBL023C	1.50611269645467	1.63692663961841	1.19666542173146	1.52074097755007	1.19466230212504	1	1	1	1
YBL022C	3.694808524901	3.7779423508015	4.05599299905374	3.75621165849281	4.13587296606078	1	1	1	1
YBL021C	1.62406719512204	1.32884056494636	1.31417126695268	1.35142616892323	1.63236768035016	1	1	1	1
YBL020W	2.01464789916491	1.75323846355004	1.7287548547361	1.76811194937969	1.65840906476647	1	1	1	1
YBL019W	1.07880406912386	1.21006498722107	1.20473689845244	1.34235082256432	1.13749582674989	1	1	1	1
YBL018C	0.206301455285915	0.198256340174065	0.460733694712658	0.361901437308621	0.386628086603245	1	1	1	1
YBL017C	2.79725047448666	2.61735008924064	2.27500357012082	2.59485329054831	2.22178264670362	1	1	1	1
YBL016W	2.96920687645342	3.4591311442291	3.39459812861958	3.45764775987627	3.47603178782932	1	1	1	1
YBL015W	5.31340729828564	4.67812296222087	5.26034596939942	4.76547297657671	5.26622728339297	1	1	1	1
YBL014C	0.998986466518708	0.903631489077603	0.761562668698199	0.959409170208349	0.766270289383619	1	1	1	1
YBL013W	0.52593960151264	0.0448661131371203	0	0	0.136177127279744	1	1	1	1
YBL012C	0	0	0	0	0	1	1	1	1
YBL011W	3.01104408240105	2.93468617977298	2.60674965914194	2.64575697970041	2.77003257484309	1	1	1	1
YBL010C	1.70195064214241	1.47590807653799	1.2514772878023	1.39295645507976	1.40023585526184	1	1	1	1
YBL009W	2.03479208496473	1.86521164656207	1.48237449530004	1.83175974530324	1.48585311854455	1	0.841244659343799	1	0.87449871470344
YBL008W-A	0	0	0	0	0	1	1	1	1
YBL008W	0.934698721628685	1.15793385694277	0.915808119164286	1.15370379563234	0.909564477641801	1	1	1	1
YBL007C	3.61236088802053	3.44613573775526	3.26013269980932	3.30219774915098	3.24645504774213	1	1	1	1
YBL006C	1.85751961751089	1.82375002027861	1.77732897029555	1.65286165551066	1.72806047243841	1	1	1	1
YBL006W-A	0	0	0	0	0	1	1	1	1
YBL005W	1.11966359728064	1.09489008077039	0.856653276420172	1.07410583674408	0.862416181812995	1	1	1	1
YBL004W	2.49636593844396	2.47067533875239	2.08719465685575	2.42838702032602	2.02275918830846	1	0.0660499484334832	1	0.0264264212830716
YBL003C	NA	NA	NA	NA	NA	NA	NA	NA	NA
YBL002W	5.26425476232009	4.29836703401189	3.71432976818093	3.8216751681686	3.91202545847135	1	1	1	1
YBL001C	3.63886035508584	3.61914393041173	3.69493890917604	3.57018187462245	3.82581962738334	1	1	1	1
YBR001C	2.85709266307384	2.87229274639292	2.93807431674237	2.92882134415943	3.00931022272616	1	1	1	1
YBR002C	1.27916855931912	1.10645997202532	1.14655085631522	0.973933813462482	1.10602860081041	1	1	1	1
YBR003W	3.18152690450643	3.41380463999212	3.04220492900198	3.319208239426	3.1145034102576	1	1	1	1
YBR004C	1.93116878154668	2.25942393806624	2.44350637726396	2.63674913285087	1.86917810642065	1	1	1	1
YBR005W	2.29544871506325	2.5824090218994	2.73254978875441	2.82008817340995	2.27237996698213	1	1	1	1
YBR006W	2.13426032545847	2.07952802537576	2.14928249611155	2.3418145442138	2.21214750335382	1	1	1	1
YBR007C	1.3064944422947	1.53177529183626	1.27868712151546	1.27070689898825	1.11208009057695	1	1	1	1
YBR008C	1.17059249738064	0.79497362103381	0.498138927361303	0.781761015103868	0.73481135656972	1	1	1	1
YBR009C	NA	NA	NA	NA	NA	NA	NA	NA	NA
YBR010W	NA	NA	NA	NA	NA	NA	NA	NA	NA
YBR011C	5.54582638281227	5.28738750192858	5.18762886404392	5.04437941194914	5.20417968367333	1	1	1	1
YBR012C	1.57439388626023	1.58932842137556	1.48579874257195	1.85205829718164	1.54597831556749	1	1	1	1
YBR013C	NA	NA	NA	NA	NA	NA	NA	NA	NA
YBR014C	2.65571869730048	2.5776455610428	2.6863573314196	2.47593327868247	2.67996981825036	1	1	1	1
YBR015C	3.68304001913583	3.46229209679424	3.23108436168694	3.2191056633092	3.30033075015682	1	1	1	1
YBR016W	4.14828312287071	4.0036187242536	3.89420311398228	3.86599914809508	4.05966318595604	1	1	1	1
YBR017C	2.5336817380242	2.53031410033337	2.31234040398038	2.47031757049588	2.22368325325891	1	1	1	0.730265146811639
YBR018C	0	0	0	0	0	1	1	1	1
YBR019C	0	0	0	0	0	1	1	1	1
YBR020W	0	0	0	0	0	1	1	1	1
YBR021W	1.39620579379107	1.42972734496826	1.02344663474804	1.33731519629949	0.907823548926458	1	1	1	1
YBR022W	1.59780636838016	1.53012308384269	1.35359585249796	1.52760309654949	1.43730067100102	1	1	1	1
YBR023C	2.7062544750053	3.20278949226332	2.91529169392554	3.22126283751294	2.9018471655493	0.274415798981838	1	0.384935115755478	1
YBR024W	2.29916551205813	2.66511904976921	2.80854447391755	2.66636762561404	2.79421510845851	1	1	1	1
YBR025C	4.98963493339329	4.73083932315868	4.6112147803328	4.48720219879401	4.69233227669471	1	1	1	1
YBR026C	3.90154058084189	3.9458525176791	4.33543376159856	3.92241917533132	4.21882753570358	1	1	1	1
YBR027C	0	0	0	0.00403133923457855	0	1	1	1	1
YBR028C	2.16629807353798	1.87011626776693	1.54711040814913	1.61431900665732	1.73544157783038	1	1	1	1
YBR029C	3.1446196005428	3.18289042679623	2.91781377981301	2.96925495320836	2.84726410474668	1	1	1	1
YBR030W	0.984026990758275	1.13202270338185	0.691296616476866	0.977076665147369	0.686684975826648	1	1	1	1
YBR031W	NA	NA	NA	NA	NA	NA	NA	NA	NA
YBR032W	0	0	0	0	0	1	1	1	1
YBR033W	2.9387275591611	2.45225400039439	2.44542928832434	2.40854269340937	2.36764321820545	1	1	1	1
YBR034C	2.72034007396371	2.9287859796266	2.66738415294022	2.85223850344307	2.46781289614018	1	1	1	1
YBR035C	3.60860200985284	3.67369785348849	3.57548174240656	3.46101207722645	3.47660902377321	1	1	1	1
YBR036C	3.90343588724908	4.01893944238452	4.04311965901323	3.99548368974013	3.86419023708639	1	1	1	1
YBR037C	2.84547485489919	3.00630999616863	2.66832071495431	2.80594377938329	2.92812717474209	1	1	1	1
YBR038W	2.54787680164186	2.58308570257637	2.1939005522195	2.21365868403629	1.97274740215241	1	0.304324759641211	0.434129785083851	0.0146434579055513
YBR039W	5.62904771604022	5.32727304609021	5.49358793345102	5.20804964690976	5.47935470883701	1	1	1	1
YBR040W	0	0	0	0	0	1	1	1	1
YBR041W	2.62665926107022	2.5429615372613	2.31180940134643	2.41715595050981	2.25451738275131	1	1	1	1
YBR042C	0.937909652076725	0.599611433915017	0.425167462643344	0.550487032372543	0.204245298202196	1	1	1	1
YBR043C	1.23348905430969	1.59853483966893	1.42013306178872	1.48878493430486	1.36338192346889	0.887311793754432	1	1	1
YBR044C	2.3071683998243	2.56598068394557	2.17048404283993	2.5661238645362	2.40794694635559	1	1	1	1
YBR045C	1.19255268087789	0.907108223167272	0.888878348924449	1.01132436113516	1.39737899229536	1	1	1	1
YBR046C	3.58590719204248	3.46523140271357	3.50564800030649	3.52150360412285	3.62169805348253	1	1	1	1
YBR047W	2.23810356093376	1.73830336776068	1.72300779351235	1.54199280239522	1.76570131701428	1	1	1	1
YBR048W	0.0445154526065901	0.17342929517993	0	0	0.262379591775736	1	1	1	1
YBR049C	3.01613346643359	2.44810817953711	2.36139527181706	2.30294093045966	2.33106581846352	1	1	1	1
YBR050C	3.32262273516829	2.58030933622489	2.9109813729761	2.84868841669888	3.17562490224381	1	1	1	1
YBR051W	0	0	0	0	0	1	1	1	1
YBR052C	4.01856154198663	3.50525040564882	3.36017960556146	3.3233854101972	3.39526518057805	1	1	1	1
YBR053C	2.96505173230064	2.47989961782386	2.66121812861174	2.47510596482901	2.66393155932422	1	1	1	1
YBR054W	5.30838116561088	4.71429345623375	5.63933104249391	4.90580920902298	5.6069754059651	1	1	1	1
YBR055C	1.41612045755885	1.46143861593045	1.16307338023453	1.47362555906946	1.2769820123471	1	1	1	1
YBR056W	3.11729933709724	3.02625703426466	3.04954405700927	3.11456342301429	2.94572429829109	1	1	1	1
YBR056W-A	2.80464415979456	3.48972187588583	3.8175851721969	3.62818048005747	3.00913320729256	1	1	1	1
YBR056C-B	0	0	0	0	0	1	1	1	1
YBR057C	2.04180428496139	2.30597365791633	2.43154904731437	2.34492533842067	2.38613325605157	1	1	1	1
YBR058C	2.39369180055721	2.6591508111331	2.71119251657117	2.74887425011922	2.57970562493488	1	1	1	1
YBR058C-A	2.10392900669824	1.99503690208046	2.57497154123853	2.15482612944086	2.28819062077637	1	1	1	1
YBR059C	3.30493720724166	3.22827090081848	3.1896915014149	3.26266126702206	3.26308316025845	1	1	1	1
YBR060C	2.07996924569144	1.95558812337447	1.67779060035976	1.80917623236822	1.8467296917904	1	1	1	1
YBR061C	1.68703775246307	1.65389358236273	1.3124062139104	1.54371974991439	1.33429046180499	1	1	1	1
YBR062C	2.4070725933564	2.51721740837398	2.82277755919053	2.54714479027286	2.86541491094279	1	1	1	1
YBR063C	0.904481214821738	0.826615886317858	1.01329802350557	0.797849504718195	1.06937727943758	1	1	1	1
YBR064W	0	0	0	0	0	1	1	1	1
YBR065C	0.710962422249963	0.592020825569973	0.947408295176391	0.549957630039787	0.917964211038342	1	1	1	1
YBR066C	0.62720056511922	0	0.0148778133077851	0	0.027640472576198	1	1	1	1
YBR067C	5.96250303231559	6.04628033462456	6.40121862556909	5.84015598468426	6.50711951902584	1	1	1	1
YBR068C	5.04966169099403	5.01117400635381	5.14179295679472	4.92819407317099	5.03209016881375	1	1	1	1
YBR069C	4.2686572162563	4.23995319042346	4.03159188727146	4.24208780115313	4.27162752631335	1	1	1	1
YBR070C	1.69642881769562	1.39833728784366	1.34770048078433	1.55056930586743	1.44406856226602	1	1	1	1
YBR071W	3.40070105433683	3.31771569059221	3.27048514083017	3.34867011339544	3.19151719843495	1	1	1	1
YBR072W	4.68344203973071	2.58840596026476	4.46788051280856	3.15598225402424	4.81992670361249	1	1	1	1
YBR072C-A	0	0	0	0	0	1	1	1	1
YBR073W	2.37891187232625	2.46232306654152	2.59688487086869	2.52745340656788	2.48904267095057	1	1	1	1
YBR074W	2.42430786279129	2.34032270774052	2.09083575762757	2.30401555292183	1.98720439026289	1	1	1	1
YBR076W	0	0	0.0231876465511411	0	0	1	1	1	1
YBR076C-A	1.7160519461501	1.83113892469664	2.23111606644984	2.06728480293542	2.0155555207272	1	1	1	1
YBR077C	1.62511093636477	1.20261509365758	1.45279179151517	1.29062055451003	1.56743192771718	1	1	1	1
YBR078W	5.54670619215893	5.40421618560176	5.14429894505919	5.1891883082973	5.14225215424369	1	1	1	1
YBR079C	4.25840929879062	4.16615103881542	3.82930636775129	3.89127259481402	3.86354822470746	1	1	1	1
YBR080C	2.95041615011031	3.16655289640775	2.88991639418249	3.06484426268669	2.73469733919603	1	1	1	1
YBR081C	2.00650795821229	1.98926267075399	1.97802457105391	2.06583390793981	1.93080702804337	1	1	1	1
YBR082C	4.88995331841169	4.73384441479638	4.7581962216899	4.44057098616097	4.61472332043219	1	1	1	1
YBR083W	2.92601082081914	3.24603586054503	2.90295468755998	3.07661256494588	3.21047852852657	1	1	1	1
YBR084W	3.31548823602559	2.9959589260492	2.58492098730812	2.64905507943871	2.47174924467169	1	1	1	1
YBR084C-A	0.73028398644335	0.543775484703626	0.470244310591356	0.622370810989487	0.414110327149088	1	1	1	1
YBR085W	0	0	0	0	0	1	1	1	1
YBR085C-A	4.50764514376526	4.55771826409109	4.74749454202534	4.6386818024185	4.60831505657994	1	1	1	1
YBR086C	4.37436386535581	4.1536852279155	4.08002053236806	4.03598424576667	3.98455684104353	1	1	1	1
YBR087W	2.31307478613164	2.13374891619286	1.81673321086556	1.94447422382664	1.96203774366487	1	1	1	1
YBR088C	3.37925337765834	2.99074374330173	2.22452783880965	2.73484170982568	2.56249886896539	1	1	1	1
YBR089W	0	0	0	0	0	1	1	1	1
YBR089C-A	2.68121131428443	2.45339578101844	2.51327713929045	2.40168792747352	2.36594377280984	1	1	1	1
YBR090C	1.69582946023281	1.49349008988899	1.47392083170499	1.39523798491183	1.5782966060211	1	1	1	1
YBR091C	1.64604485850867	2.0061571224988	1.63426305291531	1.90127700463104	1.93646079947989	1	1	1	1
YBR092C	2.76816868860321	2.32925499576857	1.78784575603818	1.24804230041696	1.34273269937479	1	1	1	1
YBR093C	2.02049341399814	3.08492112136943	3.52171394641473	2.70022143940147	2.56563928323984	1	1	1	1
YBR094W	2.32496299615015	2.60458416751778	2.52409002711631	2.58986078023295	2.44035605480949	1	1	1	1
YBR095C	1.41240311802043	1.58388926143787	1.64387738161896	1.66255014069745	1.37918258825748	1	1	1	1
YBR096W	2.79772175887262	2.87794728317628	2.71681338396774	2.87543064202593	2.638111002992	1	1	1	1
YBR097W	1.1060153527171	1.03783819984397	1.04434796166989	1.21586928515325	0.980370981910694	1	1	1	1
YBR098W	0.634408243633348	0.573488599057381	0.327843020744297	0.56144430712147	0.538359888764127	1	1	1	1
YBR099C	0.734153465377253	0.256407774388496	1.37396674181097	0.563640357893821	1.2613142180989	1	1	1	1
YBR101C	4.65055806632452	4.31278147058475	4.6154104984317	3.94796411097769	4.40123950886623	1	1	1	1
YBR102C	1.79257193151927	1.89609021826845	1.63379636442185	1.98078606092408	1.61060338805108	1	1	1	1
YBR103W	1.66697983768284	1.8041451428697	1.71162082504724	1.8315918993031	1.69489838716789	1	1	1	1
YBR103C-A	NA	NA	NA	NA	NA	NA	NA	NA	NA
YBR104W	0	0.530068518802544	0.215631175656657	0.321705764175245	0	1	1	1	1
YBR105C	1.44206830590662	1.57613170892981	1.72108605285971	1.24942037889109	1.24811721701397	1	1	1	1
YBR106W	4.42391668556346	4.34721300723776	4.18162564411404	3.93570564521329	4.03794020889136	1	1	1	1
YBR107C	0.625488990860661	0.372274421772178	0.413579006890135	0.389928512243374	0.4355322179564	1	1	1	1
YBR108W	2.14411257775204	2.23137898193718	2.4555116212662	2.27786066921602	2.52941236548528	1	1	1	1
YBR109C	4.29044547163075	4.34600044573567	4.20198675430675	4.17455109638741	4.1989082365645	1	1	1	1
YBR109W-A	0.13103317345834	0.175022209122943	0	0.0334087319326808	0.101404327208523	1	1	1	1
YBR110W	2.34099517273048	2.39028976207639	2.27480402467683	2.42032445844399	2.33497812630171	1	1	1	1
YBR111C	3.69921132176071	3.71574004534879	3.4989122499974	3.59567478616264	3.48414646660937	1	1	1	1
YBR111W-A	2.13292622619296	2.05732799733722	1.98681477354634	2.11639423242015	2.04731497935822	1	1	1	1
YBR112C	3.79804678915866	3.62571787120546	3.40926584113242	3.41019376450689	3.53829200401118	1	1	1	1
YBR113W	0	0	0	0	0	1	1	1	1
YBR114W	0.745968918965449	0.745796557935469	1.11045521500954	0.77063858344272	0.972821538952676	1	1	1	1
YBR115C	2.56863865729634	3.101779075884	2.64106911623584	3.11095880053673	2.54567072132441	1	1	1	1
YBR116C	0.0744631236709723	0	1.02287679989929	0	1.01578489148368	1	1	1	1
YBR117C	0.432954040333585	0	1.10984629981834	0	1.15306182808522	1	1	1	1
YBR118W	NA	NA	NA	NA	NA	NA	NA	NA	NA
YBR119W	2.21180229743993	1.97284612452556	2.19507351276667	2.082068052096	2.29022701482496	1	1	1	1
YBR120C	2.55074803901658	2.47443501431135	2.26687736664162	2.62413297224475	2.70778376913352	1	1	1	1
YBR121C	4.5535314283561	4.4477593579573	4.20800428605513	4.15371527208222	4.19740698805689	1	1	1	1
YBR121C-A	4.15290495077694	3.91601301898763	3.46607477203487	3.55133389229204	3.57993702178622	1	1	1	1
YBR122C	3.52588285947296	3.77650605688061	3.41194143667103	3.54820583756784	3.67498146401577	1	1	1	1
YBR123C	1.80818727757901	1.77254627356549	1.67431382876613	1.79867960584203	1.61681064638668	1	1	1	1
YBR124W	0	0	0	0	0	1	1	1	1
YBR125C	2.36882007869787	2.42461999006559	2.39818353112213	2.44652047681208	2.49479768315214	1	1	1	1
YBR126C	4.49632675258987	4.00268308130726	4.16289483264696	3.9062798327938	4.15123929308888	1	1	1	1
YBR126W-A	3.57758849240766	2.98999104985298	3.23762802722837	2.85442780715782	3.21995274635862	1	1	1	1
YBR126W-B	3.25797051727244	2.82692287307311	3.08769793605247	2.59947329162723	3.01267749919071	1	1	1	1
YBR127C	4.82477776506521	4.70463166750129	4.48931890398786	4.42666814732129	4.46764691680027	1	1	1	1
YBR128C	0.226288043872951	0.186253612668572	0.126617015085275	0.195349542997778	0.13743205758149	1	1	1	1
YBR129C	1.50223361582885	1.33484946501547	1.35402005626054	1.38587886715889	1.38670981704212	1	1	1	1
YBR130C	2.13818065038044	1.87202112287234	1.60288045737461	1.81351415597782	1.51176575460815	1	1	1	1
YBR131W	0.0852527193651278	0.109812755289951	0	0.0808903437812007	0	1	1	1	1
YBR131C-A	NA	NA	NA	NA	NA	NA	NA	NA	NA
YBR132C	3.64291439312901	4.04196470084764	4.61595786796078	4.11065131354998	4.60228679818033	1	0.801181555456533	1	0.873914993943516
YBR133C	1.98354465920361	2.29379475713639	1.78113933491622	2.15501180326252	1.9211770832594	1	1	1	1
YBR134W	0	0	0	0	0	1	1	1	1
YBR135W	2.47953637214192	2.73634713778208	2.7341650452785	2.74856768255607	2.87457103567946	1	1	1	1
YBR136W	1.23329432518182	1.61870705063263	1.51451132696315	1.80320270251593	1.6196216045366	1	1	1	1
YBR137W	2.3138643560816	2.01453232180825	2.02088526494475	1.9725462031844	1.92107388240971	1	1	1	1
YBR138C	1.12116549923278	1.39077914345219	1.17711813742383	1.23950085180505	1.10995591136019	1	1	1	1
YBR139W	4.12289211664368	3.89524315206676	4.05086221957014	3.92118837410692	4.00626131822704	1	1	1	1
YBR140C	2.8734965769942	2.90340366752222	2.8704521397156	3.02769992281875	2.91056020413496	1	1	1	1
YBR141C	0.218893739007457	0.183952194955073	0.158059054059049	0.273037420669607	0	1	1	1	1
YBR141W-A	NA	NA	NA	NA	NA	NA	NA	NA	NA
YBR142W	2.15919546704638	2.17820533502751	1.78796749766061	2.02927256619552	1.59677196722925	1	1	1	1
YBR143C	4.08149319527154	4.03770538640162	3.77058249512051	3.86261636087092	3.67668378116375	1	1	1	1
YBR144C	0	0	0	0	0	1	1	1	1
YBR145W	1.15092607818992	1.32573764319493	1.14360470802921	1.2694059405946	1.08399870100822	1	1	1	1
YBR146W	4.18673404298355	4.14649425038368	4.04737125892795	4.06397139654824	4.13785087384121	1	1	1	1
YBR147W	1.96192636232463	2.10989243708334	2.1478601109923	2.38133291323679	2.14755733442487	1	1	1	1
YBR148W	0	0	0	0	0	1	1	1	1
YBR149W	4.87225165337134	4.72005653706937	4.64185079687697	4.68097932846179	4.73492504327084	1	1	1	1
YBR150C	1.48177464546957	1.31831317407876	1.25347415937305	1.42455685364991	1.36186583047073	1	1	1	1
YBR151W	3.5208526547668	3.6205626570057	3.63384958312441	3.67534332253416	3.62876090085252	1	1	1	1
YBR152W	1.08390726862769	1.0668721298495	1.05437136769489	1.11048575041811	1.0975562351958	1	1	1	1
YBR153W	2.14398526191394	2.07236227094233	1.88853851938578	1.91524624710849	1.92966906066353	1	1	1	1
YBR154C	2.96514757719919	2.95618380122952	2.63149347964422	2.75652653016285	2.56823183698569	1	1	1	1
YBR155W	1.07277687996885	0.981067500716877	0.799896527473294	0.777726267365566	0.784812718134396	1	1	1	1
YBR156C	1.49681477956782	1.48721902346727	1.39038102825108	1.55585103829596	1.39922140994292	1	1	1	1
YBR157C	3.53797006975341	2.27049866814878	2.51962847365668	1.66226177517633	2.0947535641244	1	1	1	1
YBR158W	3.81524047341678	3.63686821487935	3.18149230221734	3.46908967165122	3.26552639913792	1	1	1	1
YBR159W	3.39056112954279	3.17067919793311	2.94678728256824	3.12688460201055	2.85730769632734	1	1	1	0.464088581224518
YBR160W	2.64922972601842	2.93952353070278	2.90144956065	2.91854855811289	2.89208841826083	1	1	1	1
YBR161W	1.15547019004505	0.997062667784966	1.00423493689679	1.05114740340528	0.971266538734673	1	1	1	1
YBR162C	5.31856133870339	5.30456079567884	4.93687972569113	5.02103967120114	4.77625927255182	1	1	1	1
YBR162W-A	3.01435957452303	2.89188006146371	2.96754912934526	2.90343974368033	3.02214529706063	1	1	1	1
YBR163W	1.49528299973517	1.51456595035919	1.28587727741898	1.6003982785057	1.25892111680128	1	1	1	1
YBR164C	2.44783710622039	2.47178078837552	2.30335051580104	2.36156256896868	2.17000002048673	1	1	1	1
YBR165W	1.40390192702523	1.59836726758794	1.63660328872386	1.59170393494617	1.52162940149455	1	1	1	1
YBR166C	2.12026078249288	2.38777243700528	2.23334369063098	2.30252209237781	2.08042147948106	1	1	1	1
YBR167C	1.38079324413717	1.60208051769646	1.43951584522052	1.55384394515194	1.56063181072696	1	1	1	1
YBR168W	0.945287039975684	0.832591958603636	0.703437038066071	0.883531425855682	0.763401297260852	1	1	1	1
YBR169C	3.79395702216097	3.51764720274989	4.2450907448709	3.50273341128381	4.16359312080145	1	1	1	1
YBR170C	1.98770726031301	2.26549551385668	2.42573618883336	2.24010169294787	2.41132428120016	1	1	1	1
YBR171W	2.52709984983925	2.41659737648037	2.29307369990157	2.27338594395459	2.10946064445081	1	1	1	1
YBR172C	3.12354218870675	3.27481436373617	3.21981528649252	3.32120997492716	3.18350651982466	1	1	1	1
YBR173C	3.99144995234416	4.1623387574365	4.40794161982726	4.01246433291974	4.45625198933058	1	1	1	1
YBR174C	0	0	0	0	0	1	1	1	1
YBR175W	0.398011982715331	0.402657030644181	0.113342805633608	0.15460036542088	0.130485036825138	1	1	1	1
YBR176W	1.33600134267545	1.38581247295585	1.33908853083488	1.4907540710839	1.46477917897167	1	1	1	1
YBR177C	3.9816397539325	3.55900014696502	3.47344956763589	3.57859311692942	3.48443477409589	1	1	1	1
YBR178W	0	0	0	0	0	1	1	1	1
YBR179C	2.69916738185049	2.9040172468363	3.0212056501749	3.09264926370116	3.08634038857188	1	1	1	1
YBR180W	0	0	0	0	0	1	1	1	1
YBR181C	0	0	0	0	0	1	1	1	1
YBR182C	1.18607189531979	1.12258790329969	1.11936106448861	1.10861653772711	0.835239737525029	1	1	1	1
YBR182C-A	0	0	0	0	0	1	1	1	1
YBR183W	2.27716002131878	2.05723126488369	2.22845594075797	1.92248030100125	2.26756272747614	1	1	1	1
YBR184W	0	0	0	0	0	1	1	1	1
YBR185C	3.14423148897421	3.30693610021145	3.36439477226032	3.29163185254318	3.42476531538476	1	1	1	1
YBR186W	0	0	0	0	0	1	1	1	1
YBR187W	2.52420913238019	2.1108465645752	1.64758241360755	1.92605607904859	1.58788466426131	1	1	1	1
YBR188C	1.61744989994095	1.74052142572612	1.59472301562665	1.76669764190038	1.72005756642868	1	1	1	1
YBR189W	2.62222867971755	2.42741864191668	2.20833434856765	2.16331956320126	1.90136803290009	1	1	1	1
YBR190W	0	0	0	0	0	1	1	1	1
YBR191W	0	0	0	0	0	1	1	1	1
YBR191W-A	NA	NA	NA	NA	NA	NA	NA	NA	NA
YBR192W	1.9838905207267	1.80073551467103	1.23893438059906	1.68002940797343	1.58619282835758	1	1	1	1
YBR193C	1.94860729115087	2.00209979386377	1.87731979816814	2.05479187111807	1.94478935204867	1	1	1	1
YBR194W	1.55379904542132	1.72412181246763	1.64457920129763	1.74559866756855	1.84219226034622	1	1	1	1
YBR195C	0.612550238491654	0.676926811591236	0.629583273966085	0.669807952701724	0.559197758440183	1	1	1	1
YBR196C	5.05503902196057	5.06341501927463	4.86680096591027	4.74977443984708	4.89822274734249	1	1	1	1
YBR196C-A	0	0.0686434540665992	0	0.104614703428018	0.133630676701302	1	1	1	1
YBR196C-B	NA	NA	NA	NA	NA	NA	NA	NA	NA
YBR197C	1.14662855118841	1.10179426765237	0.872326900528091	0.978971453118859	1.00731299056374	1	1	1	1
YBR198C	2.48360313685399	2.35197765783688	2.16845819044055	2.24695130349069	2.1762687849401	1	1	1	1
YBR199W	3.17824689934474	3.01264190672808	3.03174671784598	2.93211307357857	2.89750118168827	1	1	1	1
YBR200W	2.37595332583281	2.49900911589608	2.49350009205121	2.59599899332811	2.47559562169259	1	1	1	1
YBR200W-A	NA	NA	NA	NA	NA	NA	NA	NA	NA
YBR201W	1.46400858684298	1.49385725656779	1.49061818836615	1.45643100143839	1.62564399036368	1	1	1	1
YBR201C-A	1.67875312965682	2.57593511108014	3.03368825537718	2.58860034430084	2.83079648578337	0.069386005927881	0.00925971258134252	0.11239985295552	0.0256536090972187
YBR202W	2.40305105343425	2.30718075657351	1.90769289183857	2.1012409248426	2.06173100129805	1	1	1	1
YBR203W	2.47139800122981	2.60359206449732	2.66530395522201	2.65780716090339	2.53072029265536	1	1	1	1
YBR204C	2.25352193970351	2.33994125984538	2.35113196704811	2.48951525216265	2.40997131157394	1	1	1	1
YBR205W	2.97516057837123	3.11779616732218	2.84130370925966	3.15145002025344	2.87908262331492	1	1	1	1
YBR206W	3.21420925596118	3.46226152169102	3.20211015115913	3.47108545958337	3.38367610335409	1	1	1	1
YBR207W	3.11932917996506	3.36440295651358	3.55951991318181	3.48809128713912	3.44732306746397	1	1	1	1
YBR208C	1.15848247031642	2.47037191078561	2.58571336246348	2.98546929522737	2.47815539732505	0.234312153627501	0.244584626641798	0.0523885229396204	0.397499033982222
YBR209W	NA	NA	NA	NA	NA	NA	NA	NA	NA
YBR210W	1.75638565213756	1.95813768595408	1.91790717086164	2.14557255457351	2.01691435365317	1	1	1	1
YBR211C	0.962663800967094	1.02853064345296	0.857544915373061	1.10638554246801	0.845749476931505	1	1	1	1
YBR212W	3.92681179759877	4.2814980326994	4.37648934554603	4.37517848133036	4.50914814513312	1	1	1	1
YBR213W	0.68114280912353	0.819830920334709	0.578513286602694	0.663397908593519	0.81165144553463	1	1	1	1
YBR214W	4.21675247937515	3.87759197878218	4.08509053359567	3.94552491304929	4.05185398130839	1	1	1	1
YBR215W	1.89331950392246	2.06112095063028	2.0235543541589	2.17498371674672	2.04063006738767	1	1	1	1
YBR216C	1.79900750847873	1.76417144417638	1.55796549509464	1.84775415861065	1.54935448578632	1	1	1	1
YBR217W	0.416354478849363	0.589927795660594	0.492170065645114	0.59614949744025	0.535252597663673	1	1	1	1
YBR218C	3.73036207038373	3.68523758351821	3.2365109511034	3.36080650894243	3.25455814125863	1	1	1	1
YBR219C	1.66033761033172	1.45151149118636	1.28547096308324	1.40268282433296	1.41304134093751	1	1	1	1
YBR220C	2.00032574096301	1.88805834724677	1.67942984872318	1.83341981338942	1.70875072099855	1	1	1	1
YBR221C	4.96666077316963	4.94514495077163	4.94909929817425	4.76729269984487	4.93808752333449	1	1	1	1
YBR221W-A	NA	NA	NA	NA	NA	NA	NA	NA	NA
YBR222C	4.55103382949896	4.40664645858707	4.42848445164083	4.33640436546452	4.61894418867176	1	1	1	1
YBR223C	1.19380717057194	1.26708352146954	1.08775904522726	1.35763675910424	1.16925362272048	1	1	1	1
YBR223W-A	NA	NA	NA	NA	NA	NA	NA	NA	NA
YBR224W	0	0	0	0	0	1	1	1	1
YBR225W	2.10231860069005	2.3216949255745	2.43136797053185	2.5352301529235	2.43588300636544	1	1	1	1
YBR226C	0	0	0	0	0	1	1	1	1
YBR227C	1.73590586077383	1.92974485717562	1.59502501167004	1.78944149361008	1.53085562833095	1	1	1	1
YBR228W	0.425497454148041	0.896546524168709	0.74664769405554	0.850080934428148	0.764849164091721	1	1	1	1
YBR229C	2.77756567321222	2.54321883969952	2.26544355104397	2.43362179012014	2.19760406588465	1	0.60816296653288	1	0.28229609497145
YBR230C	5.43383557090763	5.24292123186391	5.53515040409599	5.08344240807629	5.6547765189163	1	1	1	1
YBR230W-A	2.80253413068238	2.60462259782453	2.50540313555777	2.62278113546337	2.70439449969935	1	1	1	1
YBR231C	1.10386398997028	1.31821466868184	1.37643312972053	1.30138512745079	1.63006663657005	1	1	1	1
YBR232C	0	0	0	0	0	1	1	1	1
YBR233W	1.65990637004477	1.86688860814767	1.52864726774138	1.60678008346686	1.70153859694949	1	1	1	1
YBR233W-A	1.33142447752746	1.35987641174614	1.30454937640055	1.50854602765559	1.4242660827181	1	1	1	1
YBR234C	3.55955370040302	3.42301825669343	3.05961780846687	3.31876963710652	3.16709238721833	1	1	1	1
YBR235W	1.96710464249154	2.11051014892924	2.02398058388352	2.17639983988985	1.9921087167075	1	1	1	1
YBR236C	2.09663445306253	2.34264652337602	2.11390702907584	2.3147718544024	2.02267714466193	1	1	1	1
YBR237W	0.982640999603398	0.983558222086393	0.992980902499563	0.95640717052961	0.971056837685995	1	1	1	1
YBR238C	1.05683769106019	1.64715213488902	1.49687526117328	1.36954517189579	1.07706872440564	1	1	1	1
YBR239C	1.41630172879646	1.733404977947	1.60473029664619	1.6021603627037	1.71586405206516	1	1	1	1
YBR240C	0.033797902744785	0.307762022944758	0.204706366293183	0.359014018482153	0.327664629461075	1	1	1	1
YBR241C	2.51821415951064	2.43217663518547	2.97296265210404	2.73599117835092	3.07248572308672	1	1	1	1
YBR242W	1.72520859529302	1.82372280874402	1.91140391608125	1.70431364851075	1.77966851759052	1	1	1	1
YBR243C	2.1838708947116	1.99221247281307	1.69304918210889	1.80536772690081	1.60229861261428	1	1	1	1
YBR244W	0.183256632545438	0.0817297311112818	0.116930287386779	0.0876308995646662	0.110932705524538	1	1	1	1
YBR245C	2.62197492346843	2.57921111890106	2.28137023885244	2.40375272691444	2.1666807763114	1	1	1	0.512552706077106
YBR246W	1.94740524063278	2.23151151502227	1.77317380893991	2.17183552353381	1.7810650969486	1	1	1	1
YBR247C	2.08768629018537	2.13810923717334	1.83615302546126	1.93978619161157	1.54694379737191	1	1	1	1
YBR248C	2.22033754403892	2.20672685185562	1.66415075732542	2.09919625461809	1.60926629043212	1	1	1	0.919211007620139
YBR249C	4.59602221155964	4.72489892619982	4.16924345277934	4.36789414632788	4.10721932383772	1	1	1	1
YBR250W	0	0	0	0	0	1	1	1	1
YBR251W	2.95847620557053	2.88150351976713	2.5696416440999	2.83414949635338	2.80254358757395	1	1	1	1
YBR252W	2.43271775269938	2.17096824062304	1.75079596712202	1.91153938879884	1.906085513659	1	1	1	1
YBR253W	1.82915320451844	1.84255654437179	1.88866918130451	1.75025686311059	2.07196546766615	1	1	1	1
YBR254C	1.29929593450854	1.25376527772433	1.0057244792748	1.16559327856197	0.946886074312396	1	1	1	1
YBR255W	1.79639501164358	1.78166094674137	1.81702139484544	1.85319669547654	1.71053524535754	1	1	1	1
YBR255C-A	2.81232173634559	3.16331266730465	3.23741410637604	3.14525184639349	3.3439436513734	1	1	1	1
YBR256C	3.01354502908472	3.31168733441494	2.99940497346351	3.22377748907221	2.87712651539841	1	1	1	1
YBR257W	0.732488243296521	1.04977475982569	1.0464146463956	1.05468255013147	0.978667627930253	1	1	1	1
YBR258C	0.593058645704743	0.683243481484533	1.12131893864934	0.960172729861186	1.18264702255741	1	1	1	1
YBR259W	0.506891935339314	0.777287216924494	0.664791586553733	0.732341276287286	0.651388834176255	1	1	1	1
YBR260C	2.42545133058055	2.6012857487053	2.5208962307516	2.57109608082385	2.51166407665226	1	1	1	1
YBR261C	2.0974283571671	2.015968637409	1.64307140779545	1.82889728148656	1.71168042942706	1	1	1	1
YBR262C	3.64096974211379	3.92592622796394	3.84568270121739	3.83566197683376	4.04671171455756	1	1	1	1
YBR263W	4.26758603790269	4.21664895144089	3.86991078025509	4.0232874693155	3.8683675420297	1	1	1	1
YBR264C	1.28270151645771	1.25709386496432	1.22264762954772	1.18152375929854	1.34637157767522	1	1	1	1
YBR265W	2.64961015367645	2.36213465469317	2.06987986666405	2.12144887692045	2.06950345668583	1	0.214270047926386	0.381988809095091	0.213412940386727
YBR267W	1.89121705750325	2.0374181442483	1.95794366229655	1.97578943540651	1.71597648111058	1	1	1	1
YBR266C	0	0	0	0	0	1	1	1	1
YBR268W	3.31324986987448	3.41099072752507	3.20024716435528	3.30183443029325	3.49615495965527	1	1	1	1
YBR269C	3.85686027381015	4.05200163754439	4.24023797002731	4.10346253913931	4.30854905785131	1	1	1	1
YBR270C	0.547602542316272	0.820647101326251	0.786841488761694	0.905077591265326	0.773806182661622	1	1	1	1
YBR271W	0.74102050150533	0.981127172175795	0.68798130716802	0.891123808459688	0.677771356374826	1	1	1	1
YBR272C	1.74111192737293	1.85901230344575	1.71223349318476	1.84934567646387	1.64271849823325	1	1	1	1
YBR273C	2.56699179611518	2.58891288739863	2.64672669844076	2.63305330414269	2.59845453689703	1	1	1	1
YBR274W	1.36908345230824	1.56674030154762	1.28006936096562	1.66135127210342	1.2716799280272	1	1	1	1
YBR275C	1.72849463257159	1.62043168632317	1.3624177025632	1.68945220930378	1.43562601118927	1	1	1	1
YBR276C	2.45922450935914	2.61330913115956	2.43882446459207	2.61778599979406	2.35832493403414	1	1	1	1
YBR277C	0	0	0	0	0	1	1	1	1
YBR278W	1.43594970104593	1.22976891624108	1.46853913669627	1.29085341796312	1.64302271932302	1	1	1	1
YBR279W	2.82545035628027	2.68246886320008	2.59198715960873	2.55653981210526	2.55747389841271	1	1	1	1
YBR280C	1.87914856390732	1.95300571035548	2.42533059559908	2.0998115119346	2.41147444166824	1	1	1	1
YBR281C	2.06501157923191	2.080392460194	1.96803224321348	2.12439231881406	1.9403507490875	1	1	1	1
YBR282W	2.9703508240026	3.14627825178293	2.8957172093885	3.13969299728858	3.02968138501051	1	1	1	1
YBR283C	4.55985857141799	4.38780405112256	4.22346814592711	4.28864501146909	4.17924608041683	1	1	1	1
YBR284W	0.67156104673	1.02213379234304	1.55403946477603	1.13236857284953	1.51865870581007	1	0.201529736985841	1	0.259943322249271
YBR285W	2.86778387379595	2.12216021889749	2.16983135502881	1.97721635935084	1.97420545676977	1	1	1	1
YBR286W	5.4384255011144	5.3505286504243	5.28548646843855	5.16025024889034	5.21725784791612	1	1	1	1
YBR287W	3.7510755808856	3.69585682097959	3.83317090563552	3.76449936156723	3.40521020537626	1	1	1	1
YBR288C	1.98817979302836	1.88349611075021	1.62915633057692	1.90250748668768	1.49563793297932	1	1	1	1
YBR289W	2.53216025063582	2.68628824431062	2.59171690046192	2.65575837706309	2.59100158083564	1	1	1	1
YBR290W	2.71914739107283	2.75145966680432	3.00506859196386	2.79184255039908	2.8785754526747	1	1	1	1
YBR291C	1.064684604079	1.61995798833509	0.730831022270068	1.89097708314441	0.710019143499858	1	1	1	1
YBR292C	0	0	0	0	0	1	1	1	1
YBR293W	0.757810524813575	1.08076288878485	0.792317055186191	1.02344258817401	0.834024845348341	1	1	1	1
YBR294W	0	0	0	0	0	1	1	1	1
YBR295W	0.757195865087115	1.51782043647501	1.18723016589945	1.753724011106	1.09760089920627	1	1	1	1
YBR296C	2.08916321320385	2.88923629518948	3.03583160005029	3.64076460969357	2.37472843898093	1	1	1	1
YBR296C-A	NA	NA	NA	NA	NA	NA	NA	NA	NA
YBR297W	2.58751796908689	2.65921300727718	2.6378045537702	2.49699894781074	2.54711320479739	1	1	1	1
YBR298C	1.53993082347147	1.35105222481433	1.09294548147619	1.18542783364775	1.13334436660478	1	1	1	1
YBR298C-A	NA	NA	NA	NA	NA	NA	NA	NA	NA
YBR299W	NA	NA	NA	NA	NA	NA	NA	NA	NA
YBR300C	NA	NA	NA	NA	NA	NA	NA	NA	NA
YBR301W	NA	NA	NA	NA	NA	NA	NA	NA	NA
YBR302C	NA	NA	NA	NA	NA	NA	NA	NA	NA
YCL076W	0	0	0	0	0	1	1	1	1
YCL073C	NA	NA	NA	NA	NA	NA	NA	NA	NA
YCL069W	NA	NA	NA	NA	NA	NA	NA	NA	NA
YCL068C	NA	NA	NA	NA	NA	NA	NA	NA	NA
YCL067C	0	0	0	0	0	1	1	1	1
YCL066W	0	0	0	0	0	1	1	1	1
YCL065W	NA	NA	NA	NA	NA	NA	NA	NA	NA
YCL064C	3.78382291834803	3.42842454615716	4.58294124182126	4.51612693532303	4.35597547248271	1	1	1	1
YCL063W	1.91917442882834	1.78624330610437	1.32837984266634	1.62000561494834	1.22140257407618	1	1	1	1
YCL061C	1.57868627731601	1.32789102657803	1.01116157559282	1.26862774869556	1.28613698820077	1	1	1	1
YCL059C	1.97814497882614	2.06658534463142	1.87368453395287	1.86584326778192	1.70661099409816	1	1	1	1
YCL058C	0	0	0	0	0	1	1	1	1
YCL058W-A	0.401757481198527	0.484209438551056	0.585239017323336	0.627386897821985	0.333063513232098	1	1	1	1
YCL057C-A	5.09103019292828	4.88480585984467	5.10981923637895	4.68542686101841	5.17867580292195	1	1	1	1
YCL057W	3.33040309052134	3.23065057524644	3.19125212867888	3.12593018205363	3.2122393478048	1	1	1	1
YCL056C	1.00286719030883	1.27619440373983	1.41552905903092	1.58240374506572	1.40337650162752	1	1	1	1
YCL055W	1.27147357644515	1.67037341180748	1.88140007688286	1.67854404712127	1.94139909016868	1	1	1	1
YCL054W	2.14405520076986	2.22668250897029	1.80096484125798	2.05684123885579	1.63438524548794	1	1	1	1
YCL052C	3.0184704672583	3.19335684580495	3.20779670755986	3.17475270094794	3.14589536111828	1	1	1	1
YCL051W	2.31607215360464	2.19305514107597	2.22895795069705	2.09291493223945	2.23133143543056	1	1	1	1
YCL050C	3.54732858407806	3.21337617926257	3.13716904999601	2.90806115775053	3.01780005971354	1	1	0.469372833951153	1
YCL049C	2.44575362795788	2.5953668615833	2.42366503025224	2.62387718885539	2.25982356551966	1	1	1	1
YCL048W-A	0	0	0	0	0	1	1	1	1
YCL048W	0	0	0	0	0	1	1	1	1
YCL047C	0.868512400820761	1.0217361479967	1.32704000267769	0.954132121582923	1.41489766858618	1	1	1	1
YCL045C	3.29680766950464	3.50314412267255	3.25028991448034	3.47798321744156	3.15969390691807	1	1	1	1
YCL046W	0	0	0	0	0	1	1	1	1
YCL044C	2.9593655545794	3.19307660880105	3.31110097829487	3.09192106894722	3.26767645438134	1	1	1	1
YCL043C	5.03356925046141	4.95290398723798	5.06714092200344	4.7207160443387	4.87760302885822	1	1	1	1
YCL041C	0.0890518912568578	0.0938574836898093	0.131477944670705	0.130493709018122	0.36895492355461	1	1	1	1
YCL042W	2.71428803984613	2.93246267538895	2.46327979323441	2.8242320464684	2.98642189874336	1	1	1	1
YCL040W	5.40304627021573	5.10351058685186	5.11390742345267	4.98759050907936	5.29241560659821	1	1	1	1
YCL039W	2.46555494128413	2.74251398486933	2.68063140037219	2.82658423192806	2.69817820949487	1	1	1	1
YCL038C	1.56512810571944	1.78254995208635	1.93408406894105	1.98414660135976	1.84184250507836	1	1	1	1
YCL037C	3.61772824118509	3.60769426092439	3.3154601829729	3.33973188053543	3.32068836915145	1	1	1	1
YCL036W	1.22074310133076	0.85778839132946	0.356222747607796	0.521351804658706	0.333720403974186	1	1	1	1
YCL035C	4.3584117246315	4.30851517807199	4.35708025667025	4.23746113541942	4.42713684124984	1	1	1	1
YCL034W	2.62275006214395	2.5266054365875	2.4117699134714	2.46639950541508	2.47888447091558	1	1	1	1
YCL033C	2.28438881202961	2.39960059542829	2.58088186862798	2.39408105036268	2.53875292091411	1	1	1	1
YCL032W	1.89516145637177	2.12437866852153	2.07434459033696	2.15587328980579	2.03831883586984	1	1	1	1
YCL031C	2.63524154330844	2.81293143229234	2.66282464071676	2.80432221224863	2.65356840653628	1	1	1	1
YCL030C	1.20378641870072	2.00333753012794	1.42659348040087	1.71872048152132	1.29022339469687	0.26012494888735	1	1	1
YCL029C	1.79511613702212	1.93638026011205	1.74547533801248	1.82543321175971	1.89801260629436	1	1	1	1
YCL028W	3.70731369291225	3.70392595475204	3.62533223230137	3.59750546110818	3.7121631893598	1	1	1	1
YCL027W	0	0.00227005899169175	0	0	0.00307483268916853	1	1	1	1
YCL026C-B	2.0405929737896	1.58000524756317	2.0342765936295	1.66930758069072	2.04913341504337	1	1	1	1
YCL026C-A	0	0	0	0	0	1	1	1	1
YCL025C	4.37118807485284	4.63416352451533	4.77512475803613	4.59993701267135	4.34145738981242	1	1	1	1
YCL023C	0	0	0	0	0	1	1	1	1
YCL024W	2.00714964640761	1.89958505060054	1.66145985108192	1.85305042485944	1.92317675226209	1	1	1	1
YCL022C	0	0	0	0	0	1	1	1	1
YCL021W-A	0.909115626240948	0.949768589088847	0.611368437223878	0.709244491454976	0.706800111066391	1	1	1	1
YCL018W	NA	NA	NA	NA	NA	NA	NA	NA	NA
YCL017C	3.43094988803823	3.54735661995136	3.48235515097464	3.47977424053429	3.4775211969351	1	1	1	1
YCL016C	1.04454701424862	1.30168781565139	1.15305283301951	1.35080698780052	1.26679432058604	1	1	1	1
YCL014W	2.02752526121459	2.08332103525372	1.83577961493001	2.08061656449861	1.86033626428657	1	1	1	1
YCL012C	1.92936293603241	1.76920903946152	1.94628020823244	1.78058900855802	1.76298206153361	1	1	1	1
YCL011C	3.22418826001018	3.06936739235675	2.66576691668724	2.775798485792	2.70258999342089	1	0.302034977030019	1	0.460415351235024
YCL010C	1.45011000779242	1.33097199644073	0.903535744647254	1.00144201196488	1.09106227193662	1	1	1	1
YCL009C	4.742905644832	4.84162934304309	4.45533758953286	4.47338954689903	4.60566387197674	1	1	1	1
YCL008C	2.38763546568	2.49058343945233	2.26381959627356	2.41506032057442	2.28725189808858	1	1	1	1
YCL007C	0	0	0	0	0	1	1	1	1
YCL005W-A	2.28619488627437	2.09780906817851	2.10969408243823	2.1063693362067	1.88465427586646	1	1	1	1
YCL005W	1.57155794115699	1.56603278357992	1.65674250895988	1.51603328743325	1.49647494866805	1	1	1	1
YCL004W	1.37862272706028	1.6733026393727	1.39793355521097	1.7170850057315	1.62587762094204	1	1	1	1
YCL002C	0.988978161762163	0.945454391586952	0.806874740911987	0.729071931482227	0.535094837023995	1	1	1	1
YCL001W	3.34165987126101	3.06646951168833	2.96958352762637	2.97662348467273	3.00660978008602	1	1	1	1
YCL001W-A	0	0	0	0	0	1	1	1	1
YCL001W-B	0	0	0	0	0	1	1	1	1
YCR001W	0	0	0	0	0	1	1	1	1
YCR002C	2.94668329560913	3.1073788419015	3.04223140148108	3.06743711308906	2.92260027931503	1	1	1	1
YCR003W	2.72657610825684	2.79909482978591	2.5435832259835	2.62499767976815	2.72489903959306	1	1	1	1
YCR004C	4.62444904890086	4.2445429757553	3.96116812136419	4.08676390457381	4.19529894202361	1	1	1	1
YCR005C	4.36637485759219	5.12236880679801	5.55775132479614	5.1610434161611	5.51924928373249	1	0.44553203302077	1	0.545418596650971
YCR006C	0.893942699351884	0.80498643801653	0.797444101401685	1.00387775325492	0.759810188347876	1	1	1	1
YCR007C	0.323091874159616	0.795446381110474	1.01568323435352	1.05818331931125	0.575270294285586	1	1	1	1
YCR008W	3.04050932495704	2.99531128260381	2.80057419833959	2.99232792463307	2.86884656398127	1	1	1	1
YCR009C	3.45090812992747	3.51837724383105	3.38164651351239	3.48534955682578	3.26136291157141	1	1	1	1
YCR010C	2.49041603958751	1.95031457897464	2.49268385614638	2.11521289314198	2.66905396065853	1	1	1	1
YCR011C	2.95916897506561	2.6406124266637	2.544468187147	2.53980384878186	2.43718055283535	1	1	1	1
YCR012W	5.91927375277819	5.46179581811698	5.73144954804844	5.0273106843585	5.69116953491626	1	1	1	1
YCR013C	0	0	0	0	0	1	1	1	1
YCR014C	1.01332958425943	1.29193324834572	1.20279177405156	1.29385511182836	1.31378751568358	1	1	1	1
YCR015C	0.898345075616905	1.21267507798833	0.983245953512589	1.310628530935	0.943456037069253	1	1	1	1
YCR016W	1.26251297120716	1.10112093367633	0.945698241196126	1.14895763303269	0.908607828929701	1	1	1	1
YCR017C	3.18752914836405	3.26961974004807	3.07062191707942	3.25963483767329	3.03081081297273	1	1	1	1
YCR018C	1.54330404006303	2.06863124071931	1.97947292298107	1.99971596115061	2.6227160374423	1	1	1	1
YCR018C-A	NA	NA	NA	NA	NA	NA	NA	NA	NA
YCR019W	0.872329235195749	0.850297227416618	0.456549174314013	0.900208611712291	0.662296762256063	1	1	1	1
YCR020C	0.217894381867149	1.05061886063832	0.605200088782292	0.895083325813439	0.400636185636649	1	1	1	1
YCR020C-A	1.92128377864372	2.84160675140359	3.03747320588738	3.0539468146167	2.79683929581837	1	1	1	1
YCR020W-B	1.27100047957699	1.57044953846397	1.12776700713194	1.5816433361816	0.982830844992734	1	1	1	1
YCR021C	5.80205143985805	5.17169276205186	6.0634399552703	5.19209286809765	5.88087308011907	1	1	1	1
YCR022C	0	0	0	0	0	1	1	1	1
YCR023C	2.44482244418805	2.48365412895136	2.37167417486734	2.46188010376011	2.39261486097167	1	1	1	1
YCR024C	2.23853600321576	2.3503343851004	2.08570255540206	2.29926307256955	2.18541171592242	1	1	1	1
YCR024C-B	5.03818442635874	5.09059968178771	5.30819079083983	4.89194444815039	5.20930813094204	1	1	1	1
YCR024C-A	NA	NA	NA	NA	NA	NA	NA	NA	NA
YCR025C	0	0	0	0	0	1	1	1	1
YCR026C	2.36594755036317	2.46151862820291	2.63696969572522	2.55553180151941	2.51937914387696	1	1	1	1
YCR027C	1.63311919601425	1.73573739449731	1.38861698665938	1.74492999635637	1.54569736013133	1	1	1	1
YCR028C	1.38027946262754	1.60390729904668	1.65759773410277	1.76425165707626	1.51702795124147	1	1	1	1
YCR028C-A	3.76864372164522	3.78914974262427	3.76944713635834	3.64495960614348	3.60973112471539	1	1	1	1
YCR030C	3.67353515214518	3.72359031289552	3.61352800716088	3.66315378860027	3.45709508797819	1	1	1	1
YCR031C	0.181024544257616	0.201838070452706	0.0627731402611333	0.230009670574192	0.156833957474419	1	1	1	1
YCR032W	1.00846717217294	1.02457328743056	1.01405648880844	1.11617067850385	1.04024187978121	1	1	1	1
YCR033W	2.94989063321163	2.66565169824711	2.53047923614925	2.56414995434194	2.49326143188721	1	1	1	1
YCR034W	4.02325156845465	3.76071424947644	3.48169543509355	3.55459004429975	3.25893767462442	1	1	1	1
YCR035C	1.8785813344632	1.82305660027101	1.82550612634138	1.63770440789567	1.5454826361728	1	1	1	1
YCR036W	2.39983171868825	2.4814970503883	2.35148373292411	2.56416324657553	2.41254972703327	1	1	1	1
YCR037C	2.43215728444704	2.5746021464866	2.58270118417303	2.77080671171868	2.59141678807374	1	1	1	1
YCR038C	1.31734845364983	1.56012646391632	1.49636225039091	1.66828805570861	1.44745275368099	1	1	1	1
YCR038W-A	NA	NA	NA	NA	NA	NA	NA	NA	NA
YCR039C	NA	NA	NA	NA	NA	NA	NA	NA	NA
YCR040W	NA	NA	NA	NA	NA	NA	NA	NA	NA
YCR041W	NA	NA	NA	NA	NA	NA	NA	NA	NA
YCR042C	1.56005728184589	1.58100738168858	1.80645788086438	1.70543779093957	1.63258861207467	1	1	1	1
YCR043C	2.00254656717715	2.19326644212896	1.96668514446504	2.21041450248829	1.86986923823301	1	1	1	1
YCR044C	1.93676619970351	1.80917584858139	1.69136837516015	1.76207091456155	1.63671617941371	1	1	1	1
YCR045C	0	0	0	0	0	1	1	1	1
YCR045W-A	0.555904412012853	0.563022870594117	0	0.4092503105759	0.238646800700118	1	1	1	1
YCR046C	3.45471261175582	3.76927043002123	3.51971934776042	3.59222511263281	3.67318388975253	1	1	1	1
YCR047C	1.79944754652769	1.85969838645917	1.75469335960551	1.73505435809476	1.66312039792652	1	1	1	1
YCR047W-A	0	0	0	0	0	1	1	1	1
YCR049C	0	0	0	0	0	1	1	1	1
YCR048W	1.21971915574775	0.974144356050085	0.903096890077508	0.921798742107232	0.929978610350413	1	1	1	1
YCR050C	0	0	0	0	0	1	1	1	1
YCR051W	2.20296778324674	2.45379694281906	2.19688351503558	2.29040100780715	2.19285864985791	1	1	1	1
YCR052W	2.66675822129112	2.58708286623497	2.19172795827903	2.51179898905679	2.18926902357006	1	1	1	1
YCR053W	3.94321450066818	4.00411869109896	3.62094434087561	3.74568354458216	3.54057928152134	1	1	1	1
YCR054C	0.795006931993111	1.22491230699229	1.11878349708472	1.36039357646945	0.832617840009711	1	1	1	1
YCR057C	1.93348623316665	1.90539926536538	1.57034626242252	1.72383934814345	1.28196790314779	1	1	1	1
YCR059C	1.73005092278727	2.03220388876372	1.86335175724073	1.91754703773541	1.91297883955197	1	1	1	1
YCR060W	1.40182547919454	1.61873353027536	1.82640175200318	1.52081857816285	1.93164586881474	1	1	1	1
YCR061W	2.38207445885904	1.54071911107824	1.70817318006137	1.42680682340437	1.60021867115293	1	1	1	1
YCR064C	0	0	0	0	0	1	1	1	1
YCR063W	0.930162829302893	1.2882234715213	0.686176712446855	0.846614816731002	0.800663040766421	1	1	1	1
YCR065W	2.54037041625698	2.27805941780107	1.55330600021282	2.00476600953729	1.84528294006482	1	0.567336820311439	1	1
YCR066W	1.01551668622449	0.999000423208776	0.847389923120235	1.08215888722303	0.820885170229345	1	1	1	1
YCR067C	2.91423327377898	3.1327335263644	3.00876627714413	3.0992318027431	2.90154930913419	1	1	1	1
YCR068W	1.80146811610406	1.92344898635733	1.78091716631482	1.85225332263098	1.91156526479706	1	1	1	1
YCR069W	3.34009618685446	3.32444389188883	3.24686937554018	3.26968330759625	3.31173110713934	1	1	1	1
YCR071C	3.13281995200582	3.30901027255427	3.12724329749947	3.23142069533321	3.3943210354933	1	1	1	1
YCR072C	1.02448131245407	1.09559798747184	0.801888226481937	0.932588721949759	0.469787596959712	1	1	1	1
YCR073C	0.550664321229106	0.743350026719477	0.340127521359738	0.758818300370434	0.335681743105125	1	1	1	1
YCR073W-A	3.13630178663271	2.89702371657256	2.97900920858683	2.96494462963574	3.02089349305258	1	1	1	1
YCR075C	1.2294528135156	0.878539461246195	0.74877845598225	0.86532704657106	0.88893707365917	1	1	1	1
YCR075W-A	1.2612034002766	1.34008632413628	1.22368465803261	1.25659249774243	1.32580214760382	1	1	1	1
YCR076C	1.65401746950023	1.70796893445008	1.92826610429969	1.74438751481117	2.05077915820671	1	1	1	1
YCR077C	3.38442568137155	3.5040974069586	3.29056854591301	3.37126921068113	3.28015336720372	1	1	1	1
YCR079W	2.08531493445139	2.28562998443006	2.13875621223371	2.31305360071616	2.25881185357945	1	1	1	1
YCR081W	1.44361124511539	1.73935057552476	1.68871224730977	1.86512330667179	1.58543055265139	1	1	1	1
YCR081C-A	0	0	0	0	0	1	1	1	1
YCR082W	3.56289629994431	3.76156585549298	3.98568728562289	3.76001633166192	4.03685802622183	1	1	1	1
YCR083W	2.4437727450461	3.10406917562299	3.34465271960554	3.22637534363297	3.37335320628208	1	1	1	1
YCR084C	4.28605346350027	4.19487043715574	3.87944520161914	3.99016700841323	3.96359349459011	1	1	1	1
YCR085W	0	0	0	0	0	1	1	1	1
YCR086W	1.30127347318204	1.3970791275584	1.38525133068128	1.36049932538952	1.75429174253615	1	1	1	1
YCR087W	0	0	0	0	0	1	1	1	1
YCR087C-A	1.55410918509264	1.28585932027917	1.26001422880393	1.01504453132409	1.19795410064981	1	1	1	1
YCR088W	4.016171781347	3.71667197933982	3.44782497690158	3.50087544212186	3.47524809193757	1	1	1	1
YCR089W	1.42926177373868	1.65575760176738	1.21052154812155	1.48503953998932	1.43545562806898	1	1	1	1
YCR090C	1.90512781599815	2.26114876991408	2.1770555459431	2.1331858906189	2.24621536788272	1	1	1	1
YCR091W	2.70599205609476	2.6103964197563	2.71398703613936	2.68627224181198	2.5859059289278	1	1	1	1
YCR092C	0.557188345086279	0.685361607657654	0.2227356302796	0.664116394037862	0.412905428102016	1	1	1	1
YCR093W	3.79146884515249	3.61760916300725	3.43046429379461	3.54777080080119	3.49223085872217	1	1	1	1
YCR094W	2.24759930306277	2.28162610508512	2.12217494369953	2.26873311348594	2.19493401632893	1	1	1	1
YCR095C	0.944755423388676	1.11443005873233	1.32179119254206	1.2407581167218	1.07759080659859	1	1	1	1
YCR095W-A	0.266878801821025	0.484569492031448	0.475975794826235	0.677062784488982	0.225165183003361	1	1	1	1
YCR096C	NA	NA	NA	NA	NA	NA	NA	NA	NA
YCR097W	2.06979367332038	1.75144522118293	1.97243874881567	1.94663730567954	2.09409985286734	1	1	1	1
YCR097W-A	NA	NA	NA	NA	NA	NA	NA	NA	NA
YCR098C	4.04525109948246	3.62473308285859	2.75002345631341	3.78754167626246	2.40839504814133	1	1	1	0.642791785348969
YCR099C	0.3101123791904	0.983636215518793	0.807509059510305	0.890884153422839	0.699704847128747	1	1	1	1
YCR100C	0.653901015690077	1.04042490011647	0.766101561634891	1.04191104328488	0.862802524704033	1	1	1	1
YCR101C	0.472358397857726	0.902076140779457	0.83626587635807	0.908439313839376	0.756224349228964	1	1	1	1
YCR102C	1.89036068371362	1.32035608896092	1.07671169153591	1.23487707142771	1.30692537630817	1	1	1	1
YCR102W-A	NA	NA	NA	NA	NA	NA	NA	NA	NA
YCR104W	NA	NA	NA	NA	NA	NA	NA	NA	NA
YCR105W	0.0593005258956873	0	0	0	0	1	1	1	1
YCR106W	0.853145316397488	0.744079368688911	0.485701294818626	0.783880726274628	0.644071406175511	1	1	1	1
YCR107W	0.889774553866562	0.901109824841549	0.596784801780616	0.967236218809487	0.705650585465099	1	1	1	1
YCR108C	NA	NA	NA	NA	NA	NA	NA	NA	NA
YDL248W	NA	NA	NA	NA	NA	NA	NA	NA	NA
YDL247W-A	NA	NA	NA	NA	NA	NA	NA	NA	NA
YDL247W	NA	NA	NA	NA	NA	NA	NA	NA	NA
YDL246C	NA	NA	NA	NA	NA	NA	NA	NA	NA
YDL245C	NA	NA	NA	NA	NA	NA	NA	NA	NA
YDL244W	NA	NA	NA	NA	NA	NA	NA	NA	NA
YDL243C	NA	NA	NA	NA	NA	NA	NA	NA	NA
YDL242W	0	0	0	0	0	1	1	1	1
YDL241W	0	0.217396078209297	0.208959512720383	0	0	1	1	1	1
YDL240C-A	NA	NA	NA	NA	NA	NA	NA	NA	NA
YDL240W	1.6214549988009	1.54005089790475	1.08755753686876	1.42443244263484	1.21575218662535	1	1	1	1
YDL239C	0.484335819175109	0.45036364464819	0.410164232450095	0.732877160785672	0.70193752226589	1	1	1	1
YDL238C	1.29327522274884	1.34794589420433	1.45800250822144	1.52023949634063	1.62901740676105	1	1	1	1
YDL237W	3.00013030765735	2.80479628546253	2.73317715615886	2.83429057230995	2.7612835589006	1	1	1	1
YDL236W	2.49346582536074	2.30485575262816	1.99950813470244	2.13460072529062	1.95341610377339	1	1	1	1
YDL235C	2.7761932635128	2.82428368179917	2.70943379692704	2.82572153606653	2.67079557459251	1	1	1	1
YDL234C	3.23032720137676	3.7941586777102	3.94163712743275	4.00421120825316	3.60823402938165	1	1	1	1
YDL233W	1.83967648212001	2.22002033243101	2.13375705624543	2.26900132822327	1.96479756292895	1	1	1	1
YDL232W	NA	NA	NA	NA	NA	NA	NA	NA	NA
YDL231C	1.47119256683812	1.58471927533759	1.26091440508787	1.67526932735696	1.18998263278484	1	1	1	1
YDL230W	1.65921380183693	1.65727996531707	1.8031574751837	1.66800257412096	1.8609377270002	1	1	1	1
YDL229W	5.75696670677907	5.60808062947025	5.51311827972864	5.21344307285601	5.42216003244168	1	1	1	1
YDL228C	NA	NA	NA	NA	NA	NA	NA	NA	NA
YDL227C	1.46605010642352	0	0	0	0	0.0361146108084934	0.0638887241532873	0.0638887241532873	0.0638887241532873
YDL226C	2.96570133402117	2.77061811414553	2.35327360092683	2.53272712806466	2.42734923223313	1	1	1	1
YDL225W	2.68146404846483	2.78844178360608	2.6846483342417	2.76038564850155	2.75728641961354	1	1	1	1
YDL224C	2.919121576236	2.92232466162567	3.03291962892151	2.97738052924959	2.96543097250074	1	1	1	1
YDL223C	2.74891465717793	2.70455340324484	3.00942304379382	2.75927987135491	3.13614215583143	1	1	1	1
YDL222C	2.37444263244076	1.2159192662822	2.05926682468024	1.45963977798042	2.18293783764382	1	1	1	1
YDL221W	0	0	0	0	0	1	1	1	1
YDL220C	0.993386995934842	1.05719499481217	0.765754866624749	0.919566081499521	0.956744691969756	1	1	1	1
YDL219W	1.31046099939475	1.30870450710104	0.958600497762036	1.10410653975802	1.06490391398315	1	1	1	1
YDL218W	0	0	0	0	0	1	1	1	1
YDL217C	2.27662611975273	2.32878809577847	2.24292348358395	2.52190709239481	2.45314593127114	1	1	1	1
YDL216C	1.1413238638145	1.00910930929981	1.14365607560935	1.04546649476228	1.25884640625605	1	1	1	1
YDL215C	4.70707920779122	5.05087140830937	5.12166488186793	5.03735208874344	5.17907730713056	1	1	1	1
YDL214C	0	0	0.771269230992534	0	0.649884014843784	1	0.253591439711009	1	0.729216020079912
YDL213C	2.48306147465598	2.54095415425933	2.31885495797873	2.34818054959972	2.35277756194097	1	1	1	1
YDL212W	3.62770993277503	3.68006679050055	3.49714323393498	3.57435548441946	3.28363319110617	1	1	1	1
YDL211C	0.271643824513708	0.163757819686141	0	0.0260341613767523	0	1	1	1	1
YDL210W	0	0.0306285325027965	0.00947190856620938	0.109970231304112	0	1	1	1	1
YDL209C	0.363278916851883	0.66360864555888	0.561290684724448	0.756675347240266	0.432951576453022	1	1	1	1
YDL208W	3.01334528144093	2.90219546486579	2.57417065443162	2.72591570414613	2.45330684869916	1	1	1	1
YDL207W	2.10378593762656	2.06263762414706	2.11657200108048	2.06565977816248	2.12796675088848	1	1	1	1
YDL206W	1.46124185479614	1.21292061140531	1.3268332623385	1.21549416993106	1.331931455122	1	1	1	1
YDL205C	3.14217703959458	2.99187213918234	2.94391881861455	2.84679079544271	3.08144299150119	1	1	1	1
YDL204W	4.47011182124809	3.7242352486851	4.09837603832809	3.76743001160828	4.13671602445462	1	1	1	1
YDL203C	1.72184628180774	1.87805743079839	1.84095463514446	1.96590394882957	1.7768556135802	1	1	1	1
YDL202W	3.41107462039921	3.68704592495001	3.34863150531396	3.57739206634002	3.53919607470538	1	1	1	1
YDL201W	2.33714548999621	2.41528693638154	2.05511294308333	2.19390647404819	2.07164105371801	1	1	1	1
YDL200C	1.07088138303299	1.14772777621305	1.65925957135337	1.48053483240674	1.87743532560815	1	1	1	1
YDL199C	1.68680464621631	1.66012208929414	2.11324812119026	1.91198527514089	2.0451613093905	1	1	1	1
YDL198C	3.54202458347446	3.4182906463015	2.99204591883151	3.20864547372317	3.04719773841477	1	1	1	1
YDL197C	2.36030561961789	1.91770188584402	1.76985310824086	1.66582282852418	2.12378773817867	1	1	1	1
YDL196W	0	0	0	0	0	1	1	1	1
YDL195W	4.63615091245601	4.51241506690471	4.40484372753611	4.31651526607328	4.4458311024927	1	1	1	1
YDL194W	2.32795891014994	2.48595055334642	2.31696675612661	2.53814478329868	2.44388461344749	1	1	1	1
YDL193W	1.96204176678754	1.90147086211693	2.14724350698791	1.75305082799966	2.0856388768545	1	1	1	1
YDL192W	4.83920792258835	4.66026732409871	4.5999832594329	4.39753179744832	4.52618068008868	1	1	1	1
YDL191W	0	0	0	0	0	1	1	1	1
YDL190C	2.72452126407296	2.8527279648592	2.74731634114547	2.94463816862829	2.67184399656021	1	1	1	1
YDL189W	1.66881150259416	1.60722735299411	1.48593607136495	1.57924589944547	1.49939955177123	1	1	1	1
YDL188C	3.08688314169134	2.93589431135151	2.93008675204918	3.07379134579276	2.97021779463911	1	1	1	1
YDL187C	0	0	0	0	0	1	1	1	1
YDL186W	0	0	0	0	0	1	1	1	1
YDL185C-A	0	0	0	0	0	1	1	1	1
YDL185W	4.80369611947669	4.53667116697758	4.23753033475199	4.30785484741479	4.2242800723738	1	1	1	1
YDL184C	NA	NA	NA	NA	NA	NA	NA	NA	NA
YDL183C	1.66883732515636	2.04151513432749	1.79648300035769	1.97438779423519	2.02276152370803	1	1	1	1
YDL182W	3.32354064237233	3.28453166095597	2.69301363447917	3.50547248054892	2.80966082673494	1	1	1	1
YDL181W	5.19499608950598	4.7750361560275	5.17216944707203	4.74146398328375	5.12053936057756	1	1	1	1
YDL180W	2.41394615165312	2.13062839305073	2.04403136111878	1.97831835197122	2.0641353937932	1	1	1	1
YDL179W	2.43049131795117	2.32674629966888	1.70102731852103	2.0332665215262	1.53296357964853	1	0.879550440756635	1	0.245015566175302
YDL178W	2.77732860004061	2.78332816260651	2.86965607948974	2.77472624258584	2.83245001787095	1	1	1	1
YDL177C	0.0424790909960495	0.233940905018485	0.302158101287437	0.450478126073348	0.347952745636602	1	1	1	1
YDL176W	0.817617734269535	1.02916020246898	1.02272996093016	1.13369233033401	1.03752970802154	1	1	1	1
YDL175C	1.85933141925226	1.87205214489812	1.89449268142055	1.94142151753073	1.92915009859096	1	1	1	1
YDL174C	4.03637078421077	3.97860882648867	3.90549210780099	3.8652867632712	4.09350766750996	1	1	1	1
YDL173W	3.03175481488299	3.11410260947913	3.18565640357023	3.11228248663996	3.13052943131229	1	1	1	1
YDL172C	0	0	0	0	0	1	1	1	1
YDL171C	3.59105522660437	3.60574337179762	3.37041215949679	3.44452686329135	3.33800921142986	1	1	1	1
YDL170W	0.905426387170726	1.575781830433	1.51957605006898	1.47569276885501	1.28071684882508	1	1	1	1
YDL169C	1.60501852589929	1.5991735207398	1.93803092657166	1.85286422133486	1.92244212803809	1	1	1	1
YDL168W	3.09650068802696	2.90456534518154	3.14644539203809	2.83821323510028	3.13731212941677	1	1	1	1
YDL167C	1.86874974504528	1.87654909940031	1.40799398665928	1.72651946280685	1.31920952626586	1	1	1	1
YDL166C	1.85011693430882	2.15197444454852	1.87179197880515	1.94283902510645	1.76361704019918	1	1	1	1
YDL165W	2.12880906669329	2.05527208622681	2.09687388531913	2.00226755836822	2.13292158540601	1	1	1	1
YDL164C	1.95567562387824	1.74069026299532	1.40074772143365	1.69072318609433	1.49745856805239	1	1	1	1
YDL163W	0	0	0	0	0	1	1	1	1
YDL162C	0	0	0	0	0	1	1	1	1
YDL161W	3.04027100295944	3.02020609277725	3.02551244200441	2.96791836393121	2.98386505848651	1	1	1	1
YDL160C-A	1.39278757640455	1.48432336578145	1.56469045603558	1.34457673159665	1.6210670734388	1	1	1	1
YDL160C	4.06576481486103	3.75642853339162	3.64499517737394	3.54635135323726	3.50313890479963	1	1	1	1
YDL159W-A	NA	NA	NA	NA	NA	NA	NA	NA	NA
YDL159W	1.3337942999678	1.47373975069941	1.49275203797275	1.45460964881201	1.26807775479328	1	1	1	1
YDL159C-B	0	0.315595004684546	0	0.633119283293277	0	1	1	1	1
YDL158C	0.378646960496667	0.491075321897256	0.4137058658383	0.275830350625207	0.4359629226287	1	1	1	1
YDL157C	2.40437033267398	2.61123581046893	2.53525643354457	2.63263507891195	2.53785257107009	1	1	1	1
YDL156W	1.46974098851237	1.34675617204549	0.934977676596775	1.21913967183925	1.24299410388241	1	1	1	1
YDL155W	2.39425726633414	2.25610411656837	2.11683474810602	2.14375559936735	2.25725192040638	1	1	1	1
YDL154W	0	0.0107850514818657	0	0	0	1	1	1	1
YDL153C	2.221025359086	2.19671930495909	1.99690502023708	2.11575388598884	1.9015064623975	1	1	1	1
YDL152W	0	0	0	0	0	1	1	1	1
YDL151C	0	0	0	0	0	1	1	1	1
YDL150W	1.76508095171809	1.95994407514167	1.77160450944379	1.87338908389788	1.80092083735295	1	1	1	1
YDL149W	1.30097550658211	1.30912137922541	1.63530726756081	1.40481796865933	1.5937390779509	1	1	1	1
YDL148C	2.01309960136728	1.97559266396212	1.79514931764616	1.78852892364373	1.53824746231941	1	1	1	1
YDL147W	4.06968987002742	4.16930257043415	4.37863679834178	4.16050290541122	4.32589734614479	1	1	1	1
YDL146W	1.27467901913291	1.0619071503221	0.941071098343617	1.18854039707329	1.01480330712835	1	1	1	1
YDL145C	4.06998644552855	4.21168344282902	3.88657078275474	4.12843146733261	3.9643439204854	1	1	1	1
YDL144C	2.76803957510068	2.95299911253239	2.83853688691104	2.73013371991308	2.93371717838251	1	1	1	1
YDL143W	3.59082689584917	3.61755025283433	3.47812081960701	3.43999561654725	3.42080473580975	1	1	1	1
YDL142C	1.87810069098288	1.98297426841311	1.75794409969745	1.99999820867486	1.9066736731851	1	1	1	1
YDL141W	2.0720157724801	2.21844871266214	1.85342961928265	2.1379276209095	1.96192737251288	1	1	1	1
YDL140C	4.16838288721399	4.52333629048415	4.21551979576568	4.40436667029273	4.25021425595919	1	1	1	1
YDL139C	0.395749402072669	0.409289083484607	0.228879656720012	0.48198616358824	0.526542452990557	1	1	1	1
YDL138W	0.381667831459417	0.650504075359631	0.637155765910443	0.640649175019506	0.684102893786812	1	1	1	1
YDL137W	1.74961000185624	1.81192047018656	1.61679936974191	1.82490430450563	1.4942265456537	1	1	1	1
YDL136W	0	0	0	0	0	1	1	1	1
YDL135C	3.11130501884902	3.26259386747735	3.10716162789234	3.16724864802515	3.20487389307284	1	1	1	1
YDL134C	3.37516823003392	3.35495680848648	3.25387282580741	3.41205543935057	3.26172940006009	1	1	1	1
YDL133C-A	NA	NA	NA	NA	NA	NA	NA	NA	NA
YDL133W	1.88069058738349	1.63349210343618	1.531392327688	1.67702019494164	1.53197566261489	1	1	1	1
YDL132W	2.85516104394803	3.07369092981086	3.05117670176197	3.10472360478758	3.02317478105726	1	1	1	1
YDL131W	3.26401666456553	3.68836809647237	3.05036298329544	3.6729198371593	3.08325887798757	1	1	1	1
YDL130W-A	4.90309837610454	4.70082888284357	5.12460318679233	4.74479472510709	5.26138085043741	1	1	1	1
YDL130W	3.6525219561173	3.26164911909718	2.81958847972457	3.09219596915902	2.85377987123428	1	1	1	1
YDL129W	1.03255172699231	0.907102763165584	1.13479759994838	0.881488975218689	0.980188676738626	1	1	1	1
YDL128W	3.65932294004774	3.84656508805857	4.01140394409928	3.8763408087932	3.88583937594244	1	1	1	1
YDL127W	1.69105554121024	1.29970125614405	0.88981876818704	1.3226135896383	0.841273754150549	1	1	1	0.763918808499806
YDL126C	4.91030197256853	4.89003968179682	4.98540624295303	4.7108340807861	4.91223084776759	1	1	1	1
YDL125C	3.81894308878301	3.79578799607807	3.7166140310478	3.67772449617622	3.7079078558105	1	1	1	1
YDL124W	5.04732205830057	4.57338599205055	4.60784890468109	4.42196321741102	4.54809973299819	1	1	1	1
YDL123W	3.25732450356759	3.32266067549131	3.57990645744763	3.55170909052847	3.77139099688557	1	1	1	1
YDL122W	3.04519492688011	3.09759326404503	2.86168721756652	3.01453869602836	2.7904491816927	1	1	1	1
YDL121C	2.04293981940413	2.13758467772616	2.18259531222725	2.18884463878039	2.00894303415495	1	1	1	1
YDL120W	3.12466312894122	3.22805807651918	3.31862724337062	3.29502724890556	3.44704397398993	1	1	1	1
YDL119C	1.41729874412739	1.77996209353198	1.59235114836237	1.79412431045584	1.60036443256187	1	1	1	1
YDL118W	0	0	0	0	0	1	1	1	1
YDL117W	1.9441600841548	2.47572014296532	2.74259934798175	2.57688795025525	2.66065560598257	1	1	1	1
YDL116W	2.39284413361876	2.43742576059958	2.31558404778196	2.50214331159341	2.18417358989726	1	1	1	1
YDL115C	1.62670223719847	1.80446026510369	1.7837278761342	1.86235759015491	1.80976654115444	1	1	1	1
YDL114W-A	NA	NA	NA	NA	NA	NA	NA	NA	NA
YDL114W	0	0	0.0723934922823304	0	0.0609003894864062	1	1	1	1
YDL113C	2.11445995542354	2.03004358164867	2.18170028174073	2.15520475043634	2.10596760703383	1	1	1	1
YDL112W	2.08821223050698	2.28157379853343	1.93843709122079	2.26273874728402	1.91553322672787	1	1	1	1
YDL111C	2.79048148968916	2.59354982293853	2.36419453462832	2.53429837954203	2.31696316604776	1	1	1	1
YDL110C	4.33063810742441	4.35422015049088	4.53509470914566	4.31036519464115	4.65111223103192	1	1	1	1
YDL109C	0.701025871112541	0.818723680461945	0.622227369329224	0.795500137692965	0.687558601808166	1	1	1	1
YDL108W	1.31235887228545	1.53167326106008	1.35038922598335	1.52453320915911	1.3126204104158	1	1	1	1
YDL107W	1.5043419939047	1.72230597411058	1.67160600682312	1.77355239070535	1.85433947793309	1	1	1	1
YDL106C	2.64506807542088	2.79130340131074	2.7463353280881	2.81625403093495	2.59804837560026	1	1	1	1
YDL105W	0.749867718330886	0.625420349362703	0.526934597375229	0.591518221244324	0.603543070737876	1	1	1	1
YDL104C	1.63833055561977	1.62141116311292	1.48567573328597	1.43233992444805	1.51227401768483	1	1	1	1
YDL103C	2.64810598445193	2.64243273290719	2.51337072376851	2.64039861206274	2.58718557208933	1	1	1	1
YDL102W	1.5831440039069	1.86155229791014	1.76430178495242	1.89707986217033	1.81214520688315	1	1	1	1
YDL101C	2.02412066756937	2.27193513231148	1.86076587967955	2.2700632860368	2.09272077215418	1	1	1	1
YDL100C	3.71141486089773	3.65942795816451	3.8157621840763	3.51203281484814	3.75038047536813	1	1	1	1
YDL099W	2.39395490429939	2.48508085792358	2.47098333110128	2.4542946661639	2.5269246920525	1	1	1	1
YDL098C	0.712156737467977	0.879501503105664	1.06193823917054	0.909853579839456	1.08144747228202	1	1	1	1
YDL097C	4.02074408058501	4.19036598591884	4.30870574000222	4.07683892478342	4.37610198813384	1	1	1	1
YDL096C	0	0	0	0	0	1	1	1	1
YDL095W	4.09308167226251	3.87239956582362	3.62358345107947	3.6282846594578	3.48728349170198	1	1	1	1
YDL094C	0	0	0	0	0	1	1	1	1
YDL093W	1.85384771029196	1.51091483152726	1.30974759853501	1.46447806928543	1.30070476839339	1	1	1	1
YDL092W	2.32895381452898	2.41852943297833	2.36927014524702	2.41954502922812	2.32643434665588	1	1	1	1
YDL091C	2.32815483419153	2.30225245508771	2.60446814912958	2.44079706749971	2.46288668276521	1	1	1	1
YDL090C	1.31588386155036	1.35223473183562	1.24267403803502	1.32240982496776	1.24613383026841	1	1	1	1
YDL089W	1.57107252042173	1.71463418265308	1.82195385134531	1.84156842030626	1.74747406975749	1	1	1	1
YDL088C	3.06216508479598	3.2252709608509	3.1309407358887	3.16170993668249	3.11055474676825	1	1	1	1
YDL087C	1.02104109594089	1.00198705070601	0.803554494976154	1.10193707681839	1.04416876892543	1	1	1	1
YDL086W	3.8462239829876	3.60904701631696	3.66182537043277	3.50911376386975	3.6948974490921	1	1	1	1
YDL086C-A	0	0	0	0	0	1	1	1	1
YDL085C-A	0.623164022040886	0.419408160748451	0.577756434623606	0.221961551885577	0.447190571895543	1	1	1	1
YDL085W	1.43288544024533	1.66033429734195	2.09561192054466	1.85279536021987	2.13802575087907	1	1	1	1
YDL084W	4.35804136977371	3.97439637036335	3.53548591646574	3.77253506729752	3.52948098456344	1	1	1	1
YDL083C	0	0	0	0	0	1	1	1	1
YDL082W	0	0	0	0	0	1	1	1	1
YDL081C	5.63939720842938	5.50647859043622	5.40123924829942	5.12333037422648	5.38920699287006	1	1	1	1
YDL080C	1.63438695481744	1.49539794754736	1.33566656948035	1.39044474971641	1.40450388507256	1	1	1	1
YDL079C	2.07802707298275	1.25619549559462	0.926134021881334	0.907060474485012	1.19244190522513	1	1	1	1
YDL078C	4.06236050017463	3.92789799169236	4.05192202929184	3.92645711779557	4.14547735854748	1	1	1	1
YDL077C	1.57260728564693	1.56871451598028	1.39810859550998	1.59416218747855	1.50294886196015	1	1	1	1
YDL076C	2.1319765734642	1.94647093557125	1.44310569814559	1.81773159586304	1.57066069037027	1	1	1	1
YDL075W	0	0	0	0	0	1	1	1	1
YDL074C	2.09171439974116	1.93658826108571	1.7646770609252	1.78498309362211	1.68408411120952	1	1	1	1
YDL073W	0.848594116618122	0.928856439792585	0.590756132530157	0.874847258812695	0.645772207451427	1	1	1	1
YDL072C	4.25552018125233	4.09626398816957	3.96370665025477	3.97447409234706	3.92458576229578	1	1	1	1
YDL071C	0	0	0	0	0	1	1	1	1
YDL070W	2.80944855907876	2.43483796055061	2.56239104737013	2.3922147987954	2.37804894577306	1	1	1	1
YDL069C	0.8993144046714	0.825330691184582	0.768741916963444	0.86775307335044	0.893180957393598	1	1	1	1
YDL068W	0	0	0	0	0	1	1	1	1
YDL067C	5.1643752755797	4.87779213040993	5.2620931673502	4.84325388372286	5.16192997466093	1	1	1	1
YDL066W	4.73925106256156	4.58016050567882	4.36990828659803	4.37647935932684	4.23156684209488	1	1	1	1
YDL065C	2.53713224137671	2.62814887931718	2.76132456715414	2.69461191880854	2.65519011680968	1	1	1	1
YDL064W	2.52792995360841	2.37721859984955	2.22287102799001	2.27907366388453	2.19625015585809	1	1	1	1
YDL063C	1.5464201111238	1.59731803503417	1.37053090320403	1.4504400416598	0.966809802437974	1	1	1	1
YDL062W	0	0	0	0	0	1	1	1	1
YDL061C	0.673594004106313	0.332202342815153	0	0.0600885195472858	0	1	1	1	1
YDL060W	1.93865414026402	2.05560650326728	1.66988269779106	1.8571732976608	1.44203570433855	1	1	1	1
YDL059C	0.176877511581187	0.198978795517592	0.139817462046687	0.131798122340955	0.287085393529855	1	1	1	1
YDL058W	1.81061302494809	1.89256460252265	1.47697771663099	1.94582730787763	1.5720261563763	1	1	1	1
YDL057W	0.7993386553732	0.9037853637193	0.950072305833403	0.974356930659482	0.996765651540449	1	1	1	1
YDL056W	2.39123404796965	2.21952046065915	2.07268131308308	2.21614748485198	2.05039393275895	1	1	1	1
YDL055C	5.775878903286	5.2967324399771	4.85372579611853	4.94801510215234	4.76772307946086	1	1	1	1
YDL054C	2.21124823213711	2.40881111675515	2.86085816119236	2.40211753753001	2.65820712769588	1	1	1	1
YDL053C	3.25830793078272	3.49106531057429	3.48570816545841	3.44911568633137	3.66798987500668	1	1	1	1
YDL052C	3.29364076161524	3.39882256533638	2.99034690448002	3.16921882921432	3.22487433309256	1	1	1	1
YDL051W	2.93954052136555	2.72405016999036	2.51398139717186	2.45654114878273	2.48526446501893	1	1	1	1
YDL050C	0	0	0	0	0	1	1	1	1
YDL049C	1.75703000217114	0.874878578906144	0.744976391768746	0.865857947930999	0.952528752232861	1	1	1	1
YDL048C	3.91050375489934	3.17734389725815	3.23378061641469	3.47013012408807	2.66118566157125	1	1	1	1
YDL047W	3.32275005396481	3.14356367922642	3.03418095026124	3.0404676652072	3.01101480776228	1	1	1	1
YDL046W	4.24122690360682	4.39531631830478	4.33437430173507	4.4385123559542	4.29207731494163	1	1	1	1
YDL045W-A	3.35179453692949	3.56962145804125	3.49362459759858	3.53391057059032	3.61626103958059	1	1	1	1
YDL045C	2.18043626385991	2.33195946378788	2.41558841061511	2.44645067816771	2.32435943119259	1	1	1	1
YDL044C	1.22722020839577	1.47547202841583	1.3643450083365	1.52574921199882	1.4874933300578	1	1	1	1
YDL043C	1.11701543329846	1.23327934162483	1.06788027632591	1.27644536974416	1.13674728055199	1	1	1	1
YDL042C	1.8729558868896	1.70860690899124	1.58672098308231	1.57042326187788	1.61555870208364	1	1	1	1
YDL041W	0	0	0	0	0	1	1	1	1
YDL040C	3.332924260215	3.24761652603591	2.92715467065539	3.08617130046691	2.83623061830431	1	1	1	1
YDL039C	2.21675951398191	2.61830166248611	3.01036692588763	2.8340023028055	2.56176552343782	1	0.457991551137904	1	1
YDL038C	0	0.554761634116431	1.73442758150722	0.147499629668575	1.01877281200476	1	1	1	1
YDL037C	0	0.323527314479513	1.75106694251112	0	0.781825612955687	1	1	1	1
YDL036C	1.41099595159594	1.22778210876765	1.35381994737324	1.32580057315299	1.29680814679912	1	1	1	1
YDL035C	2.80463275260311	3.50838271467636	3.31035704389312	3.76443620559312	3.29585122145093	1	1	1	1
YDL034W	0	0	0	0	0	1	1	1	1
YDL033C	1.54468379308901	1.53047969043982	1.39531041019549	1.22836377725467	1.7558507672247	1	1	1	1
YDL032W	0	0.56703795622031	1.37875780038357	1.40900235475414	0.870301694201184	1	1	1	1
YDL031W	1.88399170203829	2.00761758547187	1.84309789586307	1.96838367601898	1.71973610999401	1	1	1	1
YDL030W	0.762474079800096	0.978071606634329	0.812490944114771	0.882887510303079	0.603888706620199	1	1	1	1
YDL029W	3.90477662922036	3.73237095416586	3.56770303088264	3.65332510184864	3.61653520750302	1	1	1	1
YDL028C	1.84563765679277	1.70786255074425	1.73667523684683	1.72040044474236	1.6399800566872	1	1	1	1
YDL027C	3.15305527826411	3.35571264644566	3.347534984644	3.38331137274479	3.50652988270422	1	1	1	1
YDL026W	0	0	0	0	0	1	1	1	1
YDL025C	2.81523561447597	2.84662528127899	3.09084021476374	3.03283581555741	3.13921547021941	1	1	1	1
YDL025W-A	NA	NA	NA	NA	NA	NA	NA	NA	NA
YDL024C	0.332590129042497	0.769965591980583	0.888260171883733	0.801402355928845	0.802154346799539	1	1	1	1
YDL022C-A	0	0	0	0	0	1	1	1	1
YDL023C	0	0	0	0	0	1	1	1	1
YDL022W	4.00766561249329	2.90159458372922	3.59365418192636	2.85485792030218	3.61057392787148	1	1	1	1
YDL021W	1.66437539738583	1.41081405694537	1.84520339596381	1.38953669778158	1.67189532310061	1	1	1	1
YDL020C	4.08971123147779	4.00595246043763	4.48308639781454	4.12346561173061	4.39671718896807	1	1	1	1
YDL019C	3.27494236574649	3.01400835838012	2.70367581615126	2.9504719329745	2.80633002554021	1	1	1	1
YDL018C	2.19583932729156	2.10622899683245	1.90501066055378	1.89700597844671	2.08235331893351	1	1	1	1
YDL017W	0.7775265998783	1.16470741031065	1.39893145905044	1.35639657249045	1.20893955049659	1	1	1	1
YDL016C	0	0	0	0	0	1	1	1	1
YDL015C	4.01752017522482	3.82324402935992	3.73416869954434	3.67522599956624	3.56438167261522	1	1	1	1
YDL014W	4.48548709014106	4.32333728068928	3.94857789098943	4.03280027630571	3.72517382368715	1	1	1	1
YDL013W	1.34650532205474	1.57211242025319	1.54297910410323	1.56186848082867	1.4545884205411	1	1	1	1
YDL012C	3.15153476934129	3.06121996402969	2.87140427508341	2.8928293518486	2.95331409242214	1	1	1	1
YDL011C	0	0	0	0	0	1	1	1	1
YDL010W	2.79156263379642	2.78752073960241	2.8517994144875	2.90166069250352	2.72697462884552	1	1	1	1
YDL009C	0	0	0	0	0	1	1	1	1
YDL008W	1.544303584112	1.58084217842735	1.76026861068102	1.57521216979755	1.76490041789142	1	1	1	1
YDL007C-A	0	0	0	0	0	1	1	1	1
YDL007W	3.57015211453851	3.67843026439532	3.85382412743977	3.5586632553522	3.73825850916378	1	1	1	1
YDL006W	1.73414771251823	1.72542391563289	1.74782696924436	1.75676412359182	1.82086638637334	1	1	1	1
YDL005C	2.62044256035461	2.61194293594864	2.63264035343068	2.55044636740125	2.55818399087584	1	1	1	1
YDL004W	5.29749176477729	5.01532836592246	5.21950626497502	4.94770150896929	5.14517093362784	1	1	1	1
YDL003W	2.00134557362736	1.45812960320166	0.872849612841806	1.22519611979142	1.04264677630762	1	1	1	1
YDL002C	1.76327451068406	1.60700571321327	1.35128424991697	1.35464934479248	1.38324590739843	1	1	1	1
YDL001W	1.01368812124054	1.2677706878153	1.21928636308012	1.15223585502001	1.02021837569404	1	1	1	1
YDR001C	3.61009484001919	3.58466268565254	3.78134310179951	3.66177660629346	3.6480077356835	1	1	1	1
YDR002W	3.94186205130874	3.60062884282993	3.35458146105816	3.2500884969001	3.33604675633808	1	1	1	1
YDR003W	2.73360527772157	2.44151214375834	2.57111581335481	2.36339455192827	2.65266323721069	1	1	1	1
YDR003W-A	NA	NA	NA	NA	NA	NA	NA	NA	NA
YDR004W	1.2433120064717	1.36793241599895	1.31764270393455	1.2920811267562	1.28939555169302	1	1	1	1
YDR005C	2.15775432604089	2.14411011694664	2.11280702241393	2.25273391624338	2.12195768985893	1	1	1	1
YDR006C	2.95898271848953	3.08162419737529	3.03136890076452	3.1663592746966	2.95050881100312	1	1	1	1
YDR007W	0.186510564335725	0.873089800831854	1.06526520785419	0	0.0430467554496903	1	1	1	1
YDR008C	0	0	0.0139221886021184	0	0	1	1	1	1
YDR009W	1.39439066064201	1.44074047526635	1.19794601477441	1.3654610103299	1.54488518706484	1	1	1	1
YDR010C	0	0	0	0	0	1	1	1	1
YDR011W	3.33650403697256	2.52560425925979	2.68017602233594	2.53323137838341	2.54696201154692	1	1	1	1
YDR012W	NA	NA	NA	NA	NA	NA	NA	NA	NA
YDR013W	0.738984812920683	0.727997007222316	0.5410667688825	0.718078952256548	0.48375160282762	1	1	1	1
YDR014W	0.551454665137954	0.490903513049879	0.656617420163814	0.694034839430632	0.68882493502809	1	1	1	1
YDR014W-A	0	0	0	0	0	1	1	1	1
YDR015C	0	0	0	0	0	1	1	1	1
YDR016C	1.06392270284142	0.794654708755168	0.529240092027893	0.67531710093831	0.802175406751636	1	1	1	1
YDR017C	2.35593597992894	2.32793210928313	2.12077183399727	2.28830335700196	2.1779232711409	1	1	1	1
YDR018C	0.492418779002765	0.78971949164779	0.932949926588561	0.93909805488188	0.78845435182751	1	1	1	1
YDR019C	3.33491834734402	2.61418987938913	3.64203874682808	3.7462530780823	3.7683954206094	1	1	1	1
YDR020C	0.509681528976142	0.873109216076528	0.518404304887499	0.77633238079191	0.542023505064332	1	1	1	1
YDR021W	0	0.131442536087044	0.172527505634652	0.126398787804627	0.0237849277814361	1	1	1	1
YDR022C	0.501394688802213	0.724317504098306	0.847626721497173	0.802282606977673	0.834849617748756	1	1	1	1
YDR023W	4.36887989300966	4.32295358113595	4.05449572976739	4.14989917784764	4.01092447080825	1	1	1	1
YDR024W	0	0	0	0	0	1	1	1	1
YDR025W	0	0	0	0	0	1	1	1	1
YDR026C	0.912187647134752	0.99182090608653	0.906538376072316	0.910233362452179	1.03788251605771	1	1	1	1
YDR027C	1.86510710739903	1.76047986285001	1.58451069963271	1.65137592443549	1.68540041075784	1	1	1	1
YDR028C	3.67158064194931	3.83159967001394	3.67383089626544	3.81939822509052	3.8882299666091	1	1	1	1
YDR029W	0	0	0	0	0	1	1	1	1
YDR030C	0.761744793240432	0.788330928199822	1.06117556842914	0.892727341724996	0.872213239474119	1	1	1	1
YDR031W	2.5325500019431	2.73349645133411	2.9437557692657	2.83839310778941	2.89241253055993	1	1	1	1
YDR032C	4.74235744255867	4.46999440736491	4.32180187534618	4.27396059857436	4.34663958117925	1	1	1	1
YDR033W	5.24222742449798	4.75810299852536	4.87637246090429	4.47864356029351	4.80627614428592	1	1	1	1
YDR034C	2.20243111818085	2.34738893272927	2.24120453220147	2.54439341184514	2.18502564427169	1	1	1	1
YDR034C-A	NA	NA	NA	NA	NA	NA	NA	NA	NA
YDR034W-B	1.80674031946906	2.85359699181644	3.05567439091577	2.81371391298649	2.85393248133519	1	1	1	1
YDR035W	3.62456130065654	3.82589561544716	3.47349592873565	3.51435645692286	3.26044619519849	1	1	1	1
YDR036C	3.56685599061654	3.32423210072035	3.34589843634226	3.25876087091436	3.45404619602153	1	1	1	1
YDR037W	4.43383687523945	4.31992857698989	3.79751424410979	3.95803838476306	3.48919619304338	1	1	1	0.512520317342677
YDR038C	NA	NA	NA	NA	NA	NA	NA	NA	NA
YDR039C	NA	NA	NA	NA	NA	NA	NA	NA	NA
YDR040C	0.869893876227032	2.18093169023657	3.46688068523086	2.4169732634723	2.61764256051448	1	1	1	1
YDR041W	3.54941292922043	3.56197190676089	3.53365080506686	3.59810748560563	3.59055635848005	1	1	1	1
YDR042C	0.0309037693264178	1.1037126595586	0.88022670789432	1.20580393170472	0.756877082641032	1	1	1	1
YDR043C	3.31495418571567	2.77767168837017	3.14163224814642	2.9686784477748	3.10493670208687	1	1	1	1
YDR044W	2.78052001461279	2.86524813845616	2.91260409886616	2.73489126791616	2.79685828422906	1	1	1	1
YDR045C	1.76738764257077	2.21682900384816	2.01151452401009	2.08073949231726	2.08577128544002	1	1	1	1
YDR046C	3.19093613913792	2.99500354942781	2.93007499190053	3.20050135851204	2.55637728420208	1	1	1	1
YDR047W	2.82469855968226	2.77955251881029	2.55183761103634	2.67014865457833	2.60465636210281	1	1	1	1
YDR048C	0	0	0	0	0	1	1	1	1
YDR049W	1.27643458336841	1.38782104815496	1.29043848832432	1.32464737695613	1.27244161089355	1	1	1	1
YDR050C	5.28380912465435	4.74830105423013	4.90208130956992	4.38700994798655	4.83611293286943	1	1	1	1
YDR051C	2.02504583401394	2.10347961329308	2.12015597784872	2.09813101651329	2.07659564865978	1	1	1	1
YDR052C	2.31765071884822	2.25200357974223	2.27057367937879	2.18759737489216	2.30521653784469	1	1	1	1
YDR053W	0	0	0	0	0	1	1	1	1
YDR054C	3.76270054670454	3.78026581307335	3.77329887933721	3.7183996726934	3.79862478921617	1	1	1	1
YDR055W	4.59332109673574	4.48061672011868	4.42687963598237	4.30966323217712	4.17723085181458	1	1	1	1
YDR056C	3.19583398271029	3.16927081664311	3.08049653608172	3.06737367649336	3.11018026359361	1	1	1	1
YDR057W	1.83343181708673	1.78804752810312	1.83933268586246	1.89616418275966	1.67226189627233	1	1	1	1
YDR058C	1.01849780184514	1.06286038226269	1.03032754715864	1.1868157149517	1.10683717299166	1	1	1	1
YDR059C	3.30861327945974	3.73366358643443	4.24171769120748	3.86305167960191	4.12657456231909	1	0.054885414507028	1	0.125021426831405
YDR060W	2.90239941787523	2.83331550792934	2.42217438036078	2.64940066406924	2.29700885495802	1	1	1	1
YDR061W	2.56098010176457	2.90296105066284	2.59616878110637	2.79379925859825	2.68210338904548	1	1	1	1
YDR062W	3.55199768779229	3.42185918422635	3.32685725755179	3.27324367253655	3.26183646523031	1	1	1	1
YDR063W	3.11117588244408	2.74934099219117	2.64216136047272	2.64511065788624	2.63124466293855	1	1	1	1
YDR064W	4.11230935359294	4.17216628810046	3.57508262200202	3.9790274242098	3.42576986197956	1	1	1	1
YDR065W	0.625612458216873	0.871608526632168	0.756960922185678	0.962863795885863	0.806916245425756	1	1	1	1
YDR066C	0.125977453917467	0.185857305440466	0.0185622484405519	0.0488169702374166	0.0457669835408703	1	1	1	1
YDR067C	1.85424749654679	1.88534939853786	1.90577865531115	2.06492529956408	1.74428246125322	1	1	1	1
YDR068W	2.00107611844785	2.09056693062218	2.21285399199153	2.09461066119889	2.16106090979456	1	1	1	1
YDR069C	2.24856047997933	1.93143432219557	2.10186279232445	2.01003949105661	2.06360641288469	1	1	1	1
YDR070C	2.0265318708398	1.36415000708547	2.30881090366909	1.4914688112274	2.73507925231498	1	1	1	1
YDR071C	3.90166194824492	3.67249099153339	3.56461382475383	3.56475289636732	3.64577148515829	1	1	1	1
YDR072C	2.66352172539055	2.58852146268108	2.62334945235629	2.76885990175001	2.36714720450755	1	1	1	1
YDR073W	1.79994713632284	1.5365020945613	1.56730416646249	1.42044499975998	1.55723138758741	1	1	1	1
YDR074W	4.39475970001989	3.8224199511205	3.98472338812733	3.85964390174946	4.07262591782098	1	1	1	1
YDR075W	1.23055506418573	1.54274167580144	1.73060010754826	1.46959298169833	1.41153419210847	1	1	1	1
YDR076W	0.38410807665292	0.46714156500723	0.0989344657375606	0.237458690551634	0.162386838437293	1	1	1	1
YDR077W	6.7187520778025	6.80635361191808	6.97015189008369	6.56033596752018	7.00617413796684	1	1	1	1
YDR078C	0.566990430461063	0.962410130751768	1.11440550162714	1.08741233173702	1.08292432210423	1	1	1	1
YDR079W	2.83751228312442	3.11191700876476	3.08912638740274	3.09403779494909	3.21892010146163	1	1	1	1
YDR079C-A	0.694120410475854	0.984150529723787	1.25842289071717	1.20486293534577	1.32360091485005	1	1	1	1
YDR080W	1.69672090356556	1.95203445042081	1.93892097491155	2.05775080830139	1.70788700200907	1	1	1	1
YDR081C	1.83242129359548	1.98378100975043	1.97529350436261	2.11125686114925	1.91534811410778	1	1	1	1
YDR082W	0.384247626818084	0.543409489785702	0.444610933548321	0.43564203609294	0.649734874817645	1	1	1	1
YDR083W	1.77623180838202	1.72503477495114	1.37993936421774	1.57962150480205	1.20775223440609	1	1	1	1
YDR084C	2.54120978163749	2.45344059257023	2.41073817229054	2.46777729532272	2.33229297603621	1	1	1	1
YDR085C	2.6569663556745	3.01026086650579	3.06051362708318	3.15611792188723	3.18564537113222	1	1	1	1
YDR086C	4.10697887548397	3.97747250378481	3.902743691877	3.81246021432509	3.91667706825053	1	1	1	1
YDR087C	1.47950873307599	1.53213755019741	1.29603136611678	1.47245492507989	1.19302717401354	1	1	1	1
YDR088C	1.66661931996976	1.86019920755631	1.89856955269797	1.90134797089631	1.98146997659086	1	1	1	1
YDR089W	0.920400095710436	1.02953230066377	1.22493131047372	1.10462334810119	1.30668612656919	1	1	1	1
YDR090C	2.27961631963405	2.37670263045114	2.46874837194766	2.42853212452161	2.39206592165189	1	1	1	1
YDR091C	3.41871106596434	3.36308314224105	2.97980703665167	3.17336892807623	2.8177608754298	1	0.663486234426551	1	0.0945244607173785
YDR092W	2.42315785000266	2.52127021851531	2.57790639962301	2.44789343751116	2.61985644100242	1	1	1	1
YDR093W	2.38974677953654	2.20163391387803	1.87624216884229	2.17815173169377	1.99003527520486	1	1	1	1
YDR094W	2.50696323764114	2.40255796258022	2.02971903425926	2.25240228783227	2.08261177276643	1	1	1	1
YDR095C	0	0	0	0	0	1	1	1	1
YDR096W	3.6419989814297	3.22832504323788	3.58131777845869	3.16408776251713	3.50765254417415	1	1	1	1
YDR097C	1.80422152763455	1.59631342472539	1.34398752118505	1.52756379083391	1.53673526152735	1	1	1	1
YDR098C	3.21124034687225	3.27055673731747	3.06635841866763	3.12497048311244	3.06538086269234	1	1	1	1
YDR099W	4.38762989601719	4.49960596303798	4.44829937942632	4.50578645562333	4.43076817691738	1	1	1	1
YDR100W	3.27812095616466	2.81413624587124	2.659650798653	2.76653541392243	2.6943751146373	1	1	1	1
YDR101C	2.61149362314711	2.61891371175823	2.30751980675896	2.4719556386652	2.03375956907623	1	1	1	1
YDR102C	0	0	0	0	0	1	1	1	1
YDR103W	1.86517021249599	1.9880744145375	1.87550793830949	2.05442495470364	1.74861224169811	1	1	1	1
YDR104C	1.05455010861613	1.38852377683488	1.50531930370649	1.56852249769348	1.53210000682947	1	1	1	1
YDR105C	2.59190663754132	2.44343439717986	2.38296966989823	2.43122359464729	2.44785385096607	1	1	1	1
YDR106W	0	0	0	0	0	1	1	1	1
YDR107C	1.38671105753412	1.09505187716034	0.957996900576424	1.08460554552372	0.994168977187481	1	1	1	1
YDR108W	1.13702975035474	1.13900176816789	0.992653107364638	1.0898053781204	0.754652105140622	1	1	1	1
YDR109C	0.848473851618559	0.933025773971445	0.877578228545801	1.05505438613709	0.979035483263894	1	1	1	1
YDR110W	0.934904237167046	0.834433655336637	0.561365986159837	0.739357602581098	0.581889380824939	1	1	1	1
YDR111C	2.04662431410837	2.05990765051325	2.10856529655781	2.24923720629976	2.2246855735052	1	1	1	1
YDR112W	0	0	0	0	0	1	1	1	1
YDR113C	1.90144215840012	1.45208409931634	1.14239971680111	1.32796525672986	1.45174522821114	1	1	1	1
YDR114C	0	0	0	0	0	1	1	1	1
YDR115W	3.29686895827543	3.55081049997824	3.5344827505501	3.48441816455889	3.73417754537719	1	1	1	1
YDR116C	3.77124970439304	4.03138318276581	3.68734088960861	3.83330355940451	3.9202705187983	1	1	1	1
YDR117C	1.79935184838883	1.86058016481251	1.82369881379599	1.89018401439744	1.71442837130158	1	1	1	1
YDR118W	0.688218647287646	0.84704872278558	0.750292240850902	0.948497442863491	0.798066642016893	1	1	1	1
YDR118W-A	NA	NA	NA	NA	NA	NA	NA	NA	NA
YDR119W	3.1442912258604	3.06734904754745	2.74381263750845	2.90825478102767	2.55911388748805	1	1	1	0.109057998770564
YDR119W-A	3.80479325353757	4.43516470527179	5.05629399414404	3.97799741215715	4.93009692967355	1	1	1	1
YDR120C	2.2895045836037	2.33774982494752	1.96932897597238	2.30165274554662	1.91713512577048	1	1	1	1
YDR121W	1.69211816998081	1.69124463109116	1.71343192744161	1.69902392129415	1.80047994365798	1	1	1	1
YDR122W	3.27647409382638	3.20279138231311	3.08147892791758	3.22826782603562	3.14887183763731	1	1	1	1
YDR123C	0.635033435013773	2.1648415094228	1.43875686154838	1.93915684216946	1.27148433057912	1	1	1	1
YDR124W	0	0	0	0	0	1	1	1	1
YDR125C	1.18668579791145	1.16526374854577	1.28189244482928	1.34954727096776	1.23892112384033	1	1	1	1
YDR126W	0.364539954853695	0.659219632818946	0.692635871939917	0.749504700356306	0.666712582408162	1	1	1	1
YDR127W	3.98365512761329	4.0870419869412	3.51117188242197	3.83985731730273	3.42593786108258	1	1	1	1
YDR128W	1.88663884524405	2.12788718261624	2.04537871935297	2.19217696509543	2.01546089754019	1	1	1	1
YDR129C	4.39242183517617	4.38000897431753	4.17358568573362	4.24197752200851	4.07346808000065	1	1	1	1
YDR130C	1.71388885841047	1.64127513300173	1.3661132198652	1.57962764993593	1.53215421877447	1	1	1	1
YDR131C	1.11130167790508	1.25398437890303	1.25977597185469	1.35864207550111	1.22892119420214	1	1	1	1
YDR132C	1.7470106607567	1.36005683375773	1.47875141269928	1.52301870486343	1.35871258571848	1	1	1	1
YDR133C	6.11253637136353	5.6197568763225	5.3453503751988	5.12756703545254	5.30947239674955	1	1	1	1
YDR135C	3.46630858259055	3.21374316417645	3.1366202898277	3.27983719389919	3.05854050918668	1	1	1	1
YDR136C	0	0	0	0	0	1	1	1	1
YDR137W	1.7968246019903	1.68993070898254	1.64684142668645	1.81778839963035	1.57849995847788	1	1	1	1
YDR138W	1.64739792147105	1.63485017879947	1.33586102588184	1.6285421063936	1.28378143294704	1	1	1	1
YDR139C	1.99787200494777	2.06050561633688	2.2291811159085	2.1989574623167	1.90561939487326	1	1	1	1
YDR140W	1.66465305874336	1.99788574972443	2.03186653588697	2.01873784294362	1.95885630767152	1	1	1	1
YDR141C	2.28184571187085	2.45086201673759	2.40846985171148	2.62747956016891	2.29296118190994	1	1	1	1
YDR142C	1.7405811132122	2.06194912443368	2.26801309083907	2.29598750500503	2.35777508917294	1	1	1	1
YDR143C	2.1730619132639	2.54301067106369	2.26474740901423	2.46360791275077	2.45892001886117	1	1	1	1
YDR144C	2.19624940146262	2.17084361528201	1.49029949827293	1.88952366390212	1.65050022902415	1	1	1	1
YDR145W	3.2674737320477	3.25578472901803	3.23857085469093	3.28786970753217	3.28044470025251	1	1	1	1
YDR146C	2.36506088754822	2.40605360002374	1.9841909639441	2.1092606747602	1.89121651840171	1	1	1	1
YDR147W	0.442502126334629	0.385602291005189	0.209496224158993	0.388208678506994	0.199430640973564	1	1	1	1
YDR148C	5.3110026406097	4.76284848739592	5.08087644244969	4.7485161589115	5.10870660916732	1	1	1	1
YDR149C	0	0	0	0	0	1	1	1	1
YDR150W	3.72130611355863	3.29396502425348	3.43188840545566	3.34378927713391	3.56408209689011	1	1	1	1
YDR151C	3.32719411103329	3.40805817705636	3.57074246290996	3.26477524481163	3.36291158560178	1	1	1	1
YDR152W	2.81254942257873	2.89869773081045	2.8042041215212	2.85183720400377	2.81456988313824	1	1	1	1
YDR153C	3.31766245019575	3.36116760596917	3.26280795980885	3.33368162848471	3.25664132697376	1	1	1	1
YDR154C	5.58910294527964	5.2411308643543	5.4728415404461	5.00225122136577	5.42719094397517	1	1	1	1
YDR155C	5.69385712965684	5.27987631889285	5.50848553602076	4.96001095772874	5.58506493179695	1	1	1	1
YDR156W	2.83127960718165	2.87741470079418	2.74750903878776	2.65959740291006	2.58367465678848	1	1	1	1
YDR157W	0.124449133232698	0.131242904593086	0.127165955697735	0.0485575066081498	0.396237416539027	1	1	1	1
YDR158W	4.49966570291865	4.82728445487828	4.18814239184722	4.48288762293426	4.05215152567714	1	1	1	1
YDR159W	1.99804871529524	1.95629358027147	1.75061750010468	1.9686512058554	1.68483497698569	1	1	1	1
YDR160W	1.03928910449015	1.08167222491277	0.99027471005832	1.0970293277913	0.905557629904526	1	1	1	1
YDR161W	1.58506227043192	1.56846214071939	1.35435120175755	1.43256714783645	1.46971570149341	1	1	1	1
YDR162C	2.24174837693453	2.64638189029504	2.54155322673197	2.78805194692967	2.55592003907172	1	1	1	1
YDR163W	1.47480357331209	1.68848106448176	1.83518329695946	1.94361371411706	2.05585569721263	1	1	1	1
YDR164C	2.22396509543131	2.37303000758329	2.1337892325002	2.42010599613966	2.19111933584893	1	1	1	1
YDR165W	1.94338411561863	1.91639135870817	1.44810972335256	1.76233609846416	1.20169193938866	1	1	1	1
YDR166C	2.28516307101894	2.38663299387934	2.34818459538856	2.44050388367768	2.2090421461896	1	1	1	1
YDR167W	2.44751536666083	2.61285742790306	2.45038016908487	2.5402383050355	2.68269792453575	1	1	1	1
YDR168W	2.88438979551206	3.08689264015729	3.22012272377454	3.03064965764728	3.16259748803107	1	1	1	1
YDR169C	3.304532917274	3.31887033540996	3.34247245704689	3.23831515079588	3.44906306271963	1	1	1	1
YDR169C-A	0	0	0	0	0	1	1	1	1
YDR170C	3.77336790469851	3.68783013252961	3.38698084869425	3.61108392166252	3.37609394908499	1	1	1	1
YDR171W	5.00428437964893	4.4276713551132	5.04281928312699	4.08382301434611	4.92720412051456	1	1	1	1
YDR172W	4.08027993575471	3.97956920216709	3.67226802375138	3.79781157557523	3.58032651066033	1	1	1	1
YDR173C	1.22550544336059	1.18253415776134	1.29135561967439	1.22271543486833	1.37995341479467	1	1	1	1
YDR174W	3.99134834132327	3.76824071596443	3.28122000723281	3.40298487409953	3.477192057119	1	1	1	1
YDR175C	3.18315663313327	3.30646513389047	3.01058662407177	3.16150263166503	3.16866639577085	1	1	1	1
YDR176W	2.04891425356765	1.84466166443503	1.95871688291738	1.76432237635086	1.95183684745578	1	1	1	1
YDR177W	3.49292137732246	3.53065029482189	3.5695817157421	3.46170843599868	3.67086531269954	1	1	1	1
YDR178W	5.4737968078734	5.32999501492735	5.66812526130152	5.26612205182698	5.67803204379178	1	1	1	1
YDR179C	0.110832552922778	0.306261073995666	0.235915454710627	0.469130388690764	0.768466259762597	1	1	1	1
YDR179W-A	0.214435713096037	0.234486810720985	0.0565974078788187	0.272497214433666	0.090490990375359	1	1	1	1
YDR180W	1.21261226441975	1.3938392446661	1.21994178375293	1.35759295567954	1.22522764687226	1	1	1	1
YDR181C	1.30899275861927	1.54677054364565	1.59432972279741	1.69742842982514	1.59599781524782	1	1	1	1
YDR182W	2.85528322025953	2.82659552036543	2.80801290014153	2.84089534150601	2.6523229977751	1	1	1	1
YDR182W-A	0	0	0	0	0	1	1	1	1
YDR183W	0.749625782583148	0.978417308960482	0.81696723752478	0.975534568111881	0.893012052579919	1	1	1	1
YDR183C-A	1.3119359134839	1.87254304215149	1.76928344458775	1.77113897089222	1.62687613434319	1	1	1	1
YDR184C	1.47597921275598	2.05939086889894	1.86077509323133	2.06466172506936	1.68889342822332	1	1	1	1
YDR185C	0.996623290078305	1.10481396357685	1.22539754581525	1.18392329839993	1.38604353674455	1	1	1	1
YDR186C	3.33827274557542	3.39791526957858	3.42716827348861	3.4203816103741	3.35833521789291	1	1	1	1
YDR187C	0	0	0	0	0	1	1	1	1
YDR188W	3.55228276843829	3.44974042880138	3.41824422128549	3.28057750252398	3.53737292914496	1	1	1	1
YDR189W	2.84751183253675	2.7929533450887	2.5416635720611	2.66313325971252	2.50869002598349	1	1	1	1
YDR190C	3.26624591482184	3.3202940592923	3.11443847882435	3.18237935762491	3.05869841878309	1	1	1	1
YDR191W	0	0.0312434870445713	0	0.0177907051945856	0.110031963325782	1	1	1	1
YDR192C	1.79259731068424	2.05519210114511	1.95199127911806	2.1110301817256	2.04300481670417	1	1	1	1
YDR193W	0	0	0	0	0	1	1	1	1
YDR194C	4.0886431294154	4.21635859818641	3.83429182549608	4.07131694739153	3.9193105112701	1	1	1	1
YDR194W-A	0	0	0	0	0	1	1	1	1
YDR195W	1.84390964078233	2.24060813536257	2.06801162706917	2.28725069363345	2.08621895167596	1	1	1	1
YDR196C	2.34522306808056	2.44020910273145	2.29151852617757	2.434139444909	2.4269012807198	1	1	1	1
YDR197W	2.5899119436433	2.59564621979918	2.36186585492055	2.56369898233585	2.27918977174572	1	1	1	1
YDR198C	0.887017064218902	1.30617536294646	0.959114757010335	1.18211928431093	1.02728036500632	1	1	1	1
YDR199W	0	0	0	0	0	1	1	1	1
YDR200C	1.82602893493368	1.80776113132122	1.85231537007691	1.8930590678493	1.81904466339188	1	1	1	1
YDR201W	1.49703195272489	1.4977979026177	1.36811473952055	1.40355398928127	1.41369286336369	1	1	1	1
YDR202C	2.3429985158504	2.24972470745998	2.27088821378199	2.35402624942647	2.32838239409862	1	1	1	1
YDR203W	0	0	0	0	0	1	1	1	1
YDR204W	2.74175395938943	2.80125980126543	2.74406070239187	2.78018966350913	2.87279237176784	1	1	1	1
YDR205W	2.08970976790231	2.28369312037926	2.25213477935365	2.38304439016468	2.15298440171256	1	1	1	1
YDR206W	1.86651115704255	1.84209963370365	1.54001699324045	1.8424884504399	1.65737996366959	1	1	1	1
YDR207C	1.77718357512442	1.56602556976441	1.55392663172918	1.44862673910179	1.57286699478176	1	1	1	1
YDR208W	3.35321405930761	3.27781636910618	3.27360044181918	3.24991093439686	3.14607790648926	1	1	1	1
YDR209C	0	0	0	0	0	1	1	1	1
YDR210W	3.26398690511343	3.11066097414681	3.04020416012456	3.01348530143608	2.9713252006333	1	1	1	1
YDR211W	2.57779685437995	2.63523735028355	2.4612660441711	2.53321452624944	2.23347134412087	1	1	1	1
YDR212W	3.45872880294257	3.45571124207271	3.43091923242801	3.36030874620333	3.33123614382147	1	1	1	1
YDR213W	0.55405852281008	0.175666273717132	0.0881994994643207	0.112564860194357	0.0539731713322578	1	1	1	1
YDR214W	4.25959516691562	4.01092887565941	4.55706120049911	3.99494192767193	4.60601372981369	1	1	1	1
YDR215C	0	0	0	0	0	1	1	1	1
YDR216W	3.77158511291156	3.96321174161219	4.24739118466762	4.1057164317571	4.11939369630686	1	1	1	1
YDR217C	1.16510463297825	1.33591611349661	1.08767296086655	1.37631035976805	1.10655019687727	1	1	1	1
YDR218C	0	0	0	0	0	1	1	1	1
YDR219C	2.00929506842752	2.03204035494843	2.06466442298066	2.01919849724977	1.96106726371086	1	1	1	1
YDR220C	0	0	0	0	0	1	1	1	1
YDR221W	1.88266601106037	1.79728636183342	1.79480689186559	1.69580350700536	1.74033691723991	1	1	1	1
YDR222W	0.0411096902942458	0	0	0	0	1	1	1	1
YDR223W	0	0	0	0	0.210807670206829	1	1	1	1
YDR224C	5.70155972935656	5.17177061082399	5.08398328200615	5.02093620431965	5.12253512865868	1	1	1	1
YDR225W	NA	NA	NA	NA	NA	NA	NA	NA	NA
YDR226W	4.87109617803894	4.65232975894765	4.47959668170615	4.42222973532342	4.57195276701281	1	1	1	1
YDR227W	1.97140258657644	1.87081115581247	1.91502694783209	1.94717622240006	1.93032905727743	1	1	1	1
YDR228C	1.93429104856386	2.18297098574757	1.90071306990128	2.13190972039108	2.10464752078867	1	1	1	1
YDR229W	2.18491324054136	1.94462175025954	1.78942527118269	1.8398230404015	1.79719905437577	1	1	1	1
YDR230W	0	0	0	0	0	1	1	1	1
YDR231C	3.0646909375	2.76775829198854	2.84559865576547	2.76262778475365	3.07930281405462	1	1	1	1
YDR232W	4.2642337408162	3.8415875159358	3.76251222047665	3.67640197388187	3.79815395511431	1	1	1	1
YDR233C	5.09687492963869	5.02212434395502	5.03092150280959	4.82946087504914	5.0229500698875	1	1	1	1
YDR234W	2.58999994509087	2.71658823565552	2.01049985251215	2.62255308871602	1.99558404417998	1	1	1	1
YDR235W	1.07802744902052	1.01136140938242	0.950988390226381	1.13603869591592	0.821157049169097	1	1	1	1
YDR236C	1.44570492441564	1.47646120108912	1.46320482457904	1.58612665669219	1.27363628809096	1	1	1	1
YDR237W	3.25284486579528	3.37344129567372	3.09616139683432	3.25325142223902	3.28696713376435	1	1	1	1
YDR238C	3.95116564361457	3.95926152907501	3.77487440520161	3.82211363578616	3.6819040941725	1	1	1	1
YDR239C	1.26503317967282	1.47705566166723	1.24199351058135	1.48040088654673	1.26270292029173	1	1	1	1
YDR240C	0.652023093177823	0.905694563005841	0.801490841764336	0.825336003738292	0.64384471204651	1	1	1	1
YDR241W	0	0	0	0	0	1	1	1	1
YDR242W	0.693651088984814	1.16394974064417	1.04921450513281	1.18940896876426	0.79450224124953	1	1	1	1
YDR243C	0.470307727810379	0.632220141848622	0.47519017620886	0.690220025443589	0.503144183822918	1	1	1	1
YDR244W	1.99093834061028	2.36818408867157	2.32525923436867	2.44626138802681	2.51134360575583	1	1	1	1
YDR245W	2.69996279223049	2.50072319602271	2.2662303564008	2.3784681556311	2.13597993124589	1	0.330071096131161	1	0.0642583310610165
YDR246W	2.85692049734916	2.92825981030341	2.98159021136904	2.92043160183024	3.09872450118548	1	1	1	1
YDR246W-A	0.278850507138116	0.397808467827561	0.161297234851162	0.0315324691042464	0.49334877903539	1	1	1	1
YDR247W	2.77611727614815	2.40628033173221	2.39917423379037	2.39638198515565	2.33821776653431	1	1	1	1
YDR248C	1.37217144133097	0.997971925864466	0.764191950622084	0.862233290278079	0.653923860181821	1	1	1	1
YDR249C	0.452048335043883	0.748975984619453	0.661982994476601	0.904421030425908	0.462582863277492	1	1	1	1
YDR250C	0	0	0	0	0	1	1	1	1
YDR251W	3.44001959864605	3.51793577736934	3.486496916451	3.53479233890334	3.50529972131149	1	1	1	1
YDR252W	1.33643264962452	1.37742001211995	1.38360369318839	1.30214253170775	1.41068089313731	1	1	1	1
YDR253C	0	0.00656401691494132	0	0	0.124394221071069	1	1	1	1
YDR254W	1.03197581671117	0.883533180007784	0.893528875059824	0.954738858109174	0.952793116716039	1	1	1	1
YDR255C	2.22361731855783	2.12919990963039	2.52167786123276	2.44268703183633	2.55401442147783	1	1	1	1
YDR256C	2.6180017732382	2.58405781711924	3.20129275486831	2.81971062947201	3.48393741087297	1	1	1	1
YDR257C	1.61454251267784	1.50420436728395	1.41599342717257	1.53683743529458	1.3619540697954	1	1	1	1
YDR258C	4.37126851139988	4.28230153062942	4.80811380212396	4.24824574436533	4.77735801635275	1	1	1	1
YDR259C	2.38348070675574	1.8807315575815	1.73426123186846	1.77317245960092	1.74872836170242	1	1	1	1
YDR260C	1.42762655605642	1.39540424900035	1.53783282186585	1.29878007859275	1.52197859674232	1	1	1	1
YDR261C	2.30658551986581	2.28907231440652	1.72739896390229	2.02671990564787	1.68887436465994	1	0.293515112405368	1	0.196740776369759
YDR262W	3.16706552054007	3.29244220599853	3.74408347225837	3.45282881729359	3.57551261625855	1	1	1	1
YDR263C	0.691931955898695	0.435484776327835	0.0684742618173701	0.338885550540618	0.47664713289809	1	1	1	1
YDR264C	2.86896543929485	2.98016254728253	2.73764370945208	3.17856889448891	2.70626826654755	1	1	1	1
YDR265W	1.39455515082722	1.28917223992248	1.27719953366956	1.44174485615018	1.33969321006396	1	1	1	1
YDR266C	2.91648097087854	2.65968358045996	2.54592326106643	2.55132552926251	2.51609241234693	1	0.242387932555642	0.265551489668871	0.149720244210789
YDR267C	1.76850928093476	1.83876209121712	1.56964327807663	1.73632176189018	1.61562272663128	1	1	1	1
YDR268W	1.03079471066614	0.942624138670309	0.789393316182823	0.959659314359435	0.753017842144037	1	1	1	1
YDR269C	0	0	0	0	0	1	1	1	1
YDR270W	2.58081941020047	2.58722079726021	2.48168427128476	2.81394081656626	2.57353506099233	1	1	1	1
YDR271C	0	0	0	0	0	1	1	1	1
YDR272W	2.81870484874221	2.71969062963357	2.75482554764043	2.69285919403306	2.7637285210193	1	1	1	1
YDR273W	0.174127987575534	0.00395155450339294	0.102051388989763	0.0033599707285914	0.455280431164663	1	1	1	1
YDR274C	0	0	0	0	0	1	1	1	1
YDR275W	2.21314202929241	2.04685946303289	2.60526350277629	2.31561473235355	2.64913248115613	1	1	1	1
YDR276C	5.96184231994596	5.86070630923826	5.95937009456616	5.67310477560331	6.02320298109578	1	1	1	1
YDR277C	2.33292520612547	2.54899434047843	2.49384773098717	2.28906446439518	2.16393209261855	1	1	1	1
YDR278C	0	0	0	0	0	1	1	1	1
YDR279W	1.19758808186327	1.26127159637979	1.34062246059968	1.3508683955081	1.21370406949119	1	1	1	1
YDR280W	2.03281350203866	1.89253287356313	1.75460194322993	1.74353785759514	1.42998119450131	1	1	1	0.119254401533026
YDR281C	0	0	0	0	0	1	1	1	1
YDR282C	1.22982110790015	1.32671915373517	1.34448311084856	1.30004909729002	1.51000024139408	1	1	1	1
YDR283C	1.81519259600543	2.14256970359184	1.9553596472199	2.23895275073189	1.93792319168598	1	1	1	1
YDR284C	2.8965570640566	2.59505599592366	2.43580315953001	2.45269473519121	2.38010963916726	1	1	1	1
YDR285W	0	0	0	0	0	1	1	1	1
YDR286C	1.38774362298586	1.58082828244251	1.51023632125526	1.59111828065718	1.84032788948079	1	1	1	1
YDR287W	2.10365228444899	2.33506657575137	2.25499011165349	2.29625924260893	2.3052068526975	1	1	1	1
YDR288W	1.10074704234949	1.11572392593538	1.21000964831873	1.15803120852828	1.28015582324508	1	1	1	1
YDR289C	1.80767738850571	1.87631134193454	1.95010854690457	1.96051205292816	1.9540650444455	1	1	1	1
YDR290W	0	0	0	0	0	1	1	1	1
YDR291W	1.24763892477129	1.33250559001508	1.14668014106289	1.45608340252539	1.16152054672545	1	1	1	1
YDR292C	2.45124486269399	2.74803825218258	2.54356897616469	2.70434587061188	2.34418886529195	1	1	1	1
YDR293C	4.15791340656593	3.99388685862173	3.98854582144233	4.05171998697894	4.06128924311257	1	1	1	1
YDR294C	3.38780511530113	3.45455243013652	3.51280690194946	3.4512496524532	3.48515182905456	1	1	1	1
YDR295C	1.38468165051576	1.6593237659014	1.72763697088179	1.67053435272861	1.64997533414216	1	1	1	1
YDR296W	3.38973895112228	3.45293966026273	3.26834938663583	3.28135294918489	3.42762934616307	1	1	1	1
YDR297W	2.98870842062829	3.02973718291955	2.75643018499134	2.72782266992433	2.70795089258562	1	1	1	1
YDR298C	5.35221611936618	5.07261013913231	5.24089801395498	4.9849118803133	5.22041301442799	1	1	1	1
YDR299W	1.13733044054661	1.09370609720375	0.931077417579964	1.00088903675079	0.60446399387855	1	1	1	1
YDR300C	1.97682358966724	2.26028487665063	2.01230019219165	2.1533432765965	2.15536793917319	1	1	1	1
YDR301W	1.78132648573177	1.72393092123228	1.30530832727533	1.71187099830173	1.34656815280763	1	1	1	1
YDR302W	1.27992431383036	0.950980735408641	1.02361492218721	0.947048203361235	0.684856547065997	1	1	1	1
YDR303C	2.10063930740527	1.82251818303993	1.31625641077879	1.58339308900846	1.1799694378548	1	1	1	1
YDR304C	4.13515570717933	4.00938655652013	3.94813177947295	3.87648998727562	3.97185558319354	1	1	1	1
YDR305C	1.68143279456179	1.77992187614918	1.92646002947403	1.78691043948855	1.89765650723124	1	1	1	1
YDR306C	1.87505208200357	1.98383877480268	2.00051392794112	2.07657306283667	2.02795641943768	1	1	1	1
YDR307W	2.40320355675102	2.29758320929329	2.40967840208498	2.27679151835358	2.27331437069583	1	1	1	1
YDR308C	1.93461795232205	2.11603524555774	2.04874124647905	2.23280276927357	1.96059844102315	1	1	1	1
YDR309C	2.89376090456411	3.71278119058928	3.6425922208702	3.61372740779941	3.73521962270993	0.598609041573238	1	1	0.887140208358011
YDR310C	2.83465350831591	2.59696185777654	2.52050101358404	2.40419327717734	2.59038905222313	1	1	1	1
YDR311W	1.75055837326103	1.57368822967834	1.58212213524659	1.40955921293948	1.56715189335764	1	1	1	1
YDR312W	1.78190589451718	2.1015888416083	1.75689203463304	2.10862328363214	1.68309352027501	1	1	1	1
YDR313C	3.14808437591597	3.2332826129374	3.49813394402883	3.24898421013607	3.5505230356567	1	1	1	1
YDR314C	1.30833332817547	1.26054893012027	1.0168152964232	1.31015283219239	1.22269786550934	1	1	1	1
YDR315C	0.918862131218266	1.28439900880571	0.967252860661349	1.34530070654979	0.93514842532854	1	1	1	1
YDR316W	2.45367999608417	2.71664284828209	2.42888102704031	2.63296334993791	2.63143838667942	1	1	1	1
YDR317W	0	0	0	0	0	1	1	1	1
YDR318W	0.714917881195737	0.638320514323177	0.411738674383191	0.718215786431967	0.372528342850293	1	1	1	1
YDR319C	2.10309789101595	2.23455896151255	2.19930384390955	2.34614206895661	1.96592306311983	1	1	1	1
YDR320C	2.28249726766657	2.38655696958532	2.35583598636176	2.42217793029279	2.18326479924607	1	1	1	1
YDR320C-A	2.87853820299019	2.74462023066704	2.93367837858314	2.94081407846335	3.08240335743488	1	1	1	1
YDR320W-B	NA	NA	NA	NA	NA	NA	NA	NA	NA
YDR321W	2.39585916949122	2.21120716597079	1.61856182474268	1.91102580155546	1.48874730192536	1	0.27453409421003	1	0.104964091723377
YDR322W	3.45372374683809	3.51016949796018	3.19107575578458	3.46290229532208	3.43893275864146	1	1	1	1
YDR322C-A	4.90981925784026	4.56866952112062	4.86116933726128	4.54813442356904	4.88748082988889	1	1	1	1
YDR323C	0.0645176595579351	0.0712500962415955	0.0014262606404758	0.137573893253167	0.166722802643443	1	1	1	1
YDR324C	2.12621507912006	2.10168051323474	1.68262862578879	1.93736763035688	1.40083450007623	1	1	1	1
YDR325W	1.23262145684707	1.20616961398335	0.773703056992522	1.09020886882136	0.857567308050149	1	1	1	1
YDR326C	2.46905025510237	2.49387484160588	2.3015447965466	2.48236264245057	2.10722718559439	1	1	1	1
YDR327W	0	0	0	0	0	1	1	1	1
YDR328C	3.64159115113467	3.58584223036895	3.50917114949152	3.56274645597385	3.55113933247546	1	1	1	1
YDR329C	2.68681884705391	2.64645249761786	2.70156680986149	2.68510684629882	2.73401383726475	1	1	1	1
YDR330W	2.66059743374547	2.53567763145016	2.65596251886323	2.62068462423182	2.83339599085508	1	1	1	1
YDR331W	1.89706794937982	1.79042049188598	1.75026906850221	1.74148173650352	1.58919614036204	1	1	1	1
YDR332W	0.55875227066434	0.613703673399021	0.515140309409208	0.653723726229134	0.449942844725063	1	1	1	1
YDR333C	1.74238669500501	1.97718456200334	1.80451742747332	1.92198276947456	1.65269340823842	1	1	1	1
YDR334W	1.89069451455888	1.62908372150289	1.39319059816608	1.59936390051359	1.52238692336109	1	1	1	1
YDR335W	3.0715304414892	3.05612162778048	2.94921719835475	3.05345952373461	2.91493047793738	1	1	1	1
YDR336W	0.4851700060526	0.336733014409067	0.34326507387778	0.366312688973588	0.276084928288384	1	1	1	1
YDR337W	3.22967944486568	3.23871997788413	2.86085393698345	3.05546177655542	3.00543188847991	1	1	1	1
YDR338C	1.36572676166617	1.41065577348677	1.620239572109	1.53338343419488	1.53695653649841	1	1	1	1
YDR339C	2.36579564455677	2.50115760225247	2.1185602507809	2.23244044508918	2.07731394868713	1	1	1	1
YDR340W	NA	NA	NA	NA	NA	NA	NA	NA	NA
YDR341C	3.9307514831681	3.84489359509364	3.44407817429342	3.60446322293609	3.38030744289401	1	1	1	1
YDR342C	NA	NA	NA	NA	NA	NA	NA	NA	NA
YDR343C	NA	NA	NA	NA	NA	NA	NA	NA	NA
YDR344C	0	0	0	0	0	1	1	1	1
YDR345C	0	0	0	0	0	1	1	1	1
YDR346C	3.36473291691378	3.44925498016481	3.2699072365936	3.31039053448658	3.14582188377675	1	1	1	1
YDR347W	3.40779439990255	3.75865540653361	3.35413098291796	3.58357660678894	3.5804265290867	1	1	1	1
YDR348C	2.65014299355831	2.70183452996625	2.64034470969843	2.61088101565336	2.63006415121166	1	1	1	1
YDR349C	2.7783636659536	3.1852032515082	3.16599474744823	3.25455958476276	3.00985963073632	1	1	1	1
YDR350C	2.04421142451062	1.95731087541768	1.94384114660976	2.08791113929044	1.82559033895063	1	1	1	1
YDR351W	1.85854554294496	2.13507493306746	1.94595003171353	2.23946401174997	1.94786779909194	1	1	1	1
YDR352W	1.56056861687284	1.66956795586822	1.65873909368185	1.6695068100986	1.57060365048519	1	1	1	1
YDR353W	4.2018795038186	3.71694844969794	3.23702071808215	3.41944133074067	3.24416399778966	1	1	1	1
YDR354W	2.72503693284303	2.63279974668302	2.02351383989679	2.18037158194318	1.87951281879419	1	1	1	1
YDR354C-A	NA	NA	NA	NA	NA	NA	NA	NA	NA
YDR355C	0	0	0	0	0	1	1	1	1
YDR356W	1.67511278398225	1.08803379138685	0.882965120618574	1.05737423176535	0.92067369733714	1	1	1	1
YDR357C	2.15427100264699	2.44305833369983	2.56432753204385	2.62744818147954	2.71389465612534	1	1	1	1
YDR358W	2.65830381094058	2.31070759074945	2.45446473032232	2.36251061885477	2.36574088649374	1	1	1	1
YDR359C	2.8253669179629	2.68744895145424	2.73733676985694	2.65135804771537	2.93335529490561	1	1	1	1
YDR360W	0	0	0	0	0	1	1	1	1
YDR361C	1.56146612351333	1.60654584736808	1.56101656682521	1.64326740968251	1.46841762848099	1	1	1	1
YDR362C	0.916595089023046	0.904002720087036	0.772992954298881	0.892694222696552	0.793345164547084	1	1	1	1
YDR363W	1.45840371500411	1.52186110338244	1.53968357971049	1.57290709220161	1.42483396727447	1	1	1	1
YDR363W-A	3.07984669944941	2.76611996166588	3.18732980964345	2.79065426223202	3.22133732405638	1	1	1	1
YDR364C	1.06088444760706	1.23690483378234	1.16612057226155	1.27501775098798	1.04317813700173	1	1	1	1
YDR365C	1.71539737128522	1.59573058015654	1.44461467677157	1.41632432161901	1.08418382412993	1	1	1	1
YDR366C	0	0	0	0	0	1	1	1	1
YDR367W	2.40796665510032	2.06307152697749	2.05943007283956	2.13960223730894	2.0026014243455	1	1	1	1
YDR368W	3.01125974202465	2.20407993942095	2.48809669014176	2.14229767921509	2.36255939383987	0.2897585230896	1	0.322761934405451	1
YDR369C	0.58661620811038	0.724653005569207	0.732454144813201	0.813376018595108	0.679893029006703	1	1	1	1
YDR370C	0.355240741932889	0.752336011482393	0.509927378636896	0.790846256118945	0.531085282466835	1	1	1	1
YDR371W	0.453755807820161	0.892418741201184	0.744447830693142	0.916390505250457	0.783569495233793	1	1	1	1
YDR371C-A	NA	NA	NA	NA	NA	NA	NA	NA	NA
YDR372C	2.97222605615197	2.87375149666571	2.82627257607013	2.98730079347109	2.67109942084328	1	1	1	1
YDR373W	2.3170775372225	2.41333919930144	2.52916936869722	2.69713043073162	2.61405623183236	1	1	1	1
YDR374C	0	0	0	0	0	1	1	1	1
YDR374W-A	1.17724917003073	1.61433487614172	1.51864205232605	1.92058331610741	1.82097226804641	1	1	1	1
YDR375C	2.59123472959868	2.71626016889121	2.3557230426424	2.54991915254115	2.41151022618931	1	1	1	1
YDR376W	1.78552184355744	1.893416639708	1.44812178612763	1.79610426151405	1.40588378530775	1	1	1	1
YDR377W	5.18180595164794	4.86884053569691	5.18420710927802	4.85035213736893	5.15500735870832	1	1	1	1
YDR378C	2.21396880383624	2.3161823906145	2.22534443820469	2.29096316371413	2.5586718600881	1	1	1	1
YDR379W	1.79670789593835	1.88672186442038	1.61071104274199	1.85999463100559	1.89018710546828	1	1	1	1
YDR379C-A	3.36923226859176	3.11251028681688	3.17162553892613	3.12877412222425	3.35258951233855	1	1	1	1
YDR380W	5.90519159631646	5.86731817055013	5.81541929749722	5.71207121911696	5.96844304033096	1	1	1	1
YDR381W	2.66232168251383	2.88798184278726	2.41499083823819	2.72461945442376	2.23594035655345	1	1	1	1
YDR381C-A	1.85880018612721	2.13398838419445	2.02334897384577	2.2310303468473	2.18575883369881	1	1	1	1
YDR382W	5.26207085993983	4.99608713890186	4.83369348669431	4.68634522731759	4.88063139307524	1	1	1	1
YDR383C	0.515920297545761	0.451001769862347	0.44434078937006	0.563551743119279	0.55582183363542	1	1	1	1
YDR384C	0.71372603703372	0.537574959412835	0.79391867459275	0.339817247815183	0.877559336585311	1	1	1	1
YDR385W	NA	NA	NA	NA	NA	NA	NA	NA	NA
YDR386W	0.0949667606130697	0.397176471925551	0.412147299243125	0.519279722310262	0.424572534823654	1	1	1	1
YDR387C	1.63943179147117	1.72957486914241	1.4102695826542	1.72149169207064	1.53264446514678	1	1	1	1
YDR388W	4.19029524288184	4.09632222899922	3.99869483130484	3.98700956252184	4.01687563441845	1	1	1	1
YDR389W	2.35491961861202	2.40311021487472	2.22465133030198	2.21920319860319	2.20321498063222	1	1	1	1
YDR390C	2.48927582850402	2.75733882031131	2.62381491058444	2.67226046461663	2.56230630727179	1	1	1	1
YDR391C	2.32655844513566	2.63580143132067	2.44437885079652	2.66418174935294	2.17739311049862	1	1	1	1
YDR392W	1.48181592894299	1.71087624172963	1.56630843070881	1.53144214148366	1.6091305263634	1	1	1	1
YDR393W	1.74456815280206	1.61098736538944	1.22725683528659	1.45152538817727	1.45954381872323	1	1	1	1
YDR394W	3.88024238758759	3.90013037271236	4.1595821969025	3.90532455501035	4.12362904890163	1	1	1	1
YDR395W	3.20019059193016	3.13065249850627	2.83522015989801	3.10313702155003	2.74885563921351	1	1	1	1
YDR396W	0	0	0	0	0	1	1	1	1
YDR397C	2.48215452107857	2.44574842418049	2.40708773397872	2.52715792952356	2.64931050445583	1	1	1	1
YDR398W	1.71537998886693	1.60863287795652	1.32060238443933	1.37275130486129	0.924933906555665	1	1	1	1
YDR399W	2.88122258363533	3.04411494930095	2.76044072165603	3.11729398031559	2.69575874200693	1	1	1	1
YDR400W	1.83635089066657	1.65013387912626	1.6512918919446	1.5260884061196	1.53587287146071	1	1	1	1
YDR401W	0	0	0	0	0	1	1	1	1
YDR402C	0	0	0	0	0	1	1	1	1
YDR403W	0	0	0	0	0	1	1	1	1
YDR404C	2.78383347820989	2.66489293769855	2.36391935358304	2.52396000934269	2.2401586020408	1	1	1	1
YDR405W	3.63436139410986	3.67782416737174	3.42535751561461	3.61190673837997	3.66900115347373	1	1	1	1
YDR406W	1.88375469867845	1.89605744687034	1.592817541432	2.03661878499688	1.62653972257152	1	1	1	1
YDR406W-A	0	0	0	0	0	1	1	1	1
YDR407C	2.01335643194815	2.00082238501829	1.73691658048435	1.96505077542018	1.74455371539626	1	1	1	1
YDR408C	2.20376431156768	2.01304015424849	2.05041599213883	2.35936414711405	2.34721995411117	1	1	1	1
YDR409W	1.92426504099656	1.99345509166129	1.9549326646278	2.03517857481882	2.07220644114518	1	1	1	1
YDR410C	1.0226977007253	1.00831846788289	0.926326251344469	0.878188231430591	0.979325192482621	1	1	1	1
YDR411C	2.61653706882941	2.75677653445861	2.74192384308113	2.71338237073718	2.65191919018561	1	1	1	1
YDR412W	1.75257805969299	1.64945520068165	1.363954644122	1.66605188222451	1.43127878164574	1	1	1	1
YDR413C	0	0	0	0	0	1	1	1	1
YDR414C	1.31585709031974	1.47401696581441	1.14999859319502	1.32158457530368	1.15415993155174	1	1	1	1
YDR415C	1.75653642520945	1.76516583216075	1.51375109272981	1.67736953180037	1.64298825444025	1	1	1	1
YDR416W	1.0023193500249	1.01351661280648	0.852903672695542	1.0734339916807	0.822299673198223	1	1	1	1
YDR417C	0	0	0	0	0	1	1	1	1
YDR418W	5.32385578900525	5.1008454013888	4.89943764094395	4.84811796149448	4.91650373114914	1	1	1	1
YDR419W	0.712923582644228	0.784966271031493	0.658698195585434	0.833431062061061	0.688824233574303	1	1	1	1
YDR420W	3.24935801232807	3.27856161448898	3.0652764734811	3.18372210614896	3.02534094516993	1	1	1	1
YDR421W	2.43497656927468	2.15280453340589	1.89537790761387	2.22272646375563	2.22979786134195	1	1	1	1
YDR422C	2.35200855194129	2.49664624604842	2.57172244585943	2.57481452765726	2.52978963351042	1	1	1	1
YDR423C	2.32896501824169	2.27424000435053	2.27455228149788	2.35681420968889	2.30198736618148	1	1	1	1
YDR424C	1.14416383281022	1.09186931316042	1.01624084849043	1.32134693391985	0.934531466190444	1	1	1	1
YDR425W	2.29422380746568	2.52420786253647	2.63571762536968	2.54981057280865	2.44317091488927	1	1	1	1
YDR426C	0	0	0	0	0	1	1	1	1
YDR427W	4.09382781580271	4.14955964073203	4.31954317765251	4.02889844543733	4.16234563023172	1	1	1	1
YDR428C	1.37468624341104	1.28608190047986	1.08564372393448	1.23544807076885	1.04259895768107	1	1	1	1
YDR429C	3.88976614165806	3.89416867109788	3.68492223147829	3.7014169188559	3.6703802871957	1	1	1	1
YDR430C	2.64445552745941	2.80887873406653	2.50815541028572	2.7326355691277	2.6857293200402	1	1	1	1
YDR431W	0	0	0	0	0	1	1	1	1
YDR432W	4.80117488186865	4.51428287279881	4.39198101414079	4.34272597042273	4.61171005340143	1	1	1	1
YDR433W	4.69268638723823	4.39211740786854	4.3175469059315	4.24471794764747	4.50659551468178	1	1	1	1
YDR434W	1.96550300719207	2.02900144005644	1.86572234295164	2.06701229307618	1.79105174035747	1	1	1	1
YDR435C	2.20997351400177	2.31504777738622	2.16914760166279	2.32346505938207	2.15716044145169	1	1	1	1
YDR436W	2.50602089133685	2.78583271170408	2.81122015329003	2.84977492877203	2.73274091919632	1	1	1	1
YDR437W	0.483443782788309	0.972047886178174	0.665243485913924	0.743026966999826	0.661779584035096	1	1	1	1
YDR438W	0.59457032985234	0.856898522318515	0.884908353559243	0.788415366683472	0.871422349335058	1	1	1	1
YDR439W	1.15184134982057	1.29920263116934	1.18994899556358	1.23025633464727	1.07092826240436	1	1	1	1
YDR440W	1.26487450755646	1.0827482506801	0.522381599991678	0.858470669689071	0.686140699943245	1	0.493217809686769	1	1
YDR441C	2.77168427979259	3.1545868384201	3.03849898435118	3.09905984657864	2.91841495895341	1	1	1	1
YDR442W	0	0	0	0	0	1	1	1	1
YDR443C	2.14229048647341	2.25499755646631	2.11083904719665	2.36028647223354	2.21871864368876	1	1	1	1
YDR444W	1.34724542259603	1.13378185013623	0.781810723533956	1.05328290386216	1.0013997333827	1	1	1	1
YDR445C	0	0	0	0	0	1	1	1	1
YDR446W	0	0	0	0	0	1	1	1	1
YDR447C	0.0306004060511544	0.00489380316616591	0	0	0	1	1	1	1
YDR448W	1.17208822783047	0.961766229844289	0.887173006038537	0.831458789508269	0.808812878701503	1	1	1	1
YDR449C	1.08600416042874	1.45964849597814	1.21000804821677	1.49404218152177	1.01320304459955	1	1	1	1
YDR450W	0.123090270798237	0.00075371860105852	0	0	0	1	1	1	1
YDR451C	1.93311735965351	2.54843878292022	1.01074116162104	2.29269962385252	1.81756249891342	1	1	1	1
YDR452W	3.32644279454815	3.1136759949195	3.04201645158025	3.08806518706029	3.06154075544524	1	1	1	1
YDR453C	0.928803637649275	1.09237359372897	1.25532849316798	1.06664701805977	1.18496972424402	1	1	1	1
YDR454C	3.72619885399812	3.4017392577325	3.12599267038642	3.05366026320265	3.17833596961827	1	1	1	1
YDR455C	0	0	0	0	0	1	1	1	1
YDR456W	3.32364980145197	3.37418235692746	3.37738254101235	3.42611830103988	3.19574558394008	1	1	1	1
YDR457W	3.14004748932541	3.28465570707466	3.33792619070597	3.3780466599048	3.2934214711311	1	1	1	1
YDR458C	1.90789262925464	1.78147732449991	1.6412032917991	1.75806461116349	1.61744946075988	1	1	1	1
YDR459C	0.985874479724539	1.16009702439081	0.917718663879605	1.19703548176181	0.90436707011474	0.916045669791226	1	0.492574934063852	1
YDR460W	1.62478772998966	1.76256547807934	1.83783569498008	1.87893435278674	1.81538104035428	1	1	1	1
YDR461W	NA	NA	NA	NA	NA	NA	NA	NA	NA
YDR461C-A	1.50014162449068	0.985769397733484	1.54622902226345	1.29470853227623	1.93831986375799	1	1	1	1
YDR462W	3.36716949412113	3.70277618677549	3.50416260945285	3.60106079629095	3.81831115167368	1	1	1	1
YDR463W	3.13342344530656	3.14690737269987	3.30562348233545	3.24140183070258	3.26688168168127	1	1	1	1
YDR464W	1.95714693119864	1.90689090255831	1.89675796400838	1.95820606551974	1.95448228770477	1	1	1	1
YDR464C-A	0	0	0	0	0	1	1	1	1
YDR465C	1.90212754352479	1.73232687704131	1.89140601737946	1.49035319591729	1.62524203693357	1	1	1	1
YDR466W	2.73139902178595	2.65234281552656	2.55569505748478	2.67153343518302	2.58215705344943	1	1	1	1
YDR467C	0	0	0	0	0	1	1	1	1
YDR468C	1.91553190164437	2.19266578605999	2.16177255061332	2.1709792996021	2.14519522908677	1	1	1	1
YDR469W	1.56746851628198	1.67852369500055	1.53676135298351	1.80572287176581	1.59294356915905	1	1	1	1
YDR470C	2.8010639318607	2.97488289341771	2.74136384983535	3.00237080817088	2.82043594146561	1	1	1	1
YDR471W	0.432966167075602	0.250309141629206	0.0821709685207352	0.00348597366147939	0.19210067899533	1	1	1	1
YDR472W	2.20712637234619	2.27489592430732	1.99616226683991	2.16973229508083	1.88191924795979	1	1	1	1
YDR473C	1.20269567994622	1.29619550063841	1.40685290663552	1.38320291417705	1.4162010834564	1	1	1	1
YDR475C	2.43018801883017	2.36811971983481	2.29731326175368	2.21359435242778	2.31254713041161	1	1	1	1
YDR476C	2.46517744879984	2.69230662688686	2.51033281528963	2.83394455750374	2.72213033575597	1	1	1	1
YDR477W	3.42864713013797	3.39754271132897	3.35989314812418	3.36242354463664	3.4226600523049	1	1	1	1
YDR478W	0.655582996893823	0.687212094630072	0.75804416419619	0.744297527193452	0.799411668368206	1	1	1	1
YDR479C	2.28771893931255	2.32289949504989	2.40479311048979	2.41561328196157	2.48319883393447	1	1	1	1
YDR480W	1.40992320938382	1.16591342555196	0.921864440926486	1.11113709262987	0.976602725175139	1	1	1	1
YDR481C	3.02651514568857	3.35972563870437	3.46642677511672	3.47059745983052	3.31552645839383	1	1	1	1
YDR482C	1.10859059666457	0.79115826956787	0.905538747505967	0.813842190783849	1.06930978047288	1	1	1	1
YDR483W	4.07734880073691	3.99085477282255	3.9819607549301	3.95388915159088	3.8735954686347	1	1	1	1
YDR484W	1.70896462288546	1.88783141716053	1.78959144794719	1.9837979132674	1.76853604566395	1	1	1	1
YDR485C	1.98793633854452	2.1396212835569	2.20576074525677	2.25523988236062	2.10329721693668	1	1	1	1
YDR486C	2.76867894066581	2.91041434502111	3.00333146388078	2.98435321692152	3.0354651153171	1	1	1	1
YDR487C	3.76281779565363	3.74681947793403	3.27971335206881	3.51771590812345	3.35063537390825	1	1	1	1
YDR488C	0.776954038596369	0.749273809211411	0.482162123733422	0.675001260534978	0.665559860190372	1	1	1	1
YDR489W	1.05202479083524	1.21361353498951	0.790834991561661	1.1034664296022	0.851858307581832	1	1	1	1
YDR490C	1.95610239988251	2.09072020370655	1.8522254889023	2.1347763175011	2.04909897635337	1	1	1	1
YDR491C	0	0	0	0	0	1	1	1	1
YDR492W	3.20825713644287	3.41608885091338	3.46113513764572	3.28945147112499	3.35289601094411	1	1	1	1
YDR493W	2.59288966176375	2.71446578967664	2.56879552924107	2.55956706083801	2.75911030746907	1	1	1	1
YDR494W	3.48219321154897	3.65060375920201	3.53256687175404	3.67470523527161	3.66791298649371	1	1	1	1
YDR495C	1.22810460771813	1.42890426944781	1.49817169221938	1.56843668619724	1.38830598086458	1	1	1	1
YDR496C	2.65401592482784	2.61521036999694	2.27476523057375	2.46763017898049	1.95025620884944	1	1	1	1
YDR497C	3.96314682845579	4.06419347480365	3.83242365076771	3.96523558271281	3.72236385324672	1	1	1	1
YDR498C	2.21891713252663	2.12274396447471	1.92261162414016	2.10506363346693	2.12024901191854	1	1	1	1
YDR499W	0.725871484592335	0.66105069814765	0.276706276191642	0.644706569579168	0.544621731052747	1	1	1	1
YDR500C	0.938947175850704	0.686106127041165	0.316329855104908	0.498352456998977	0.92582314895635	1	1	1	1
YDR501W	0.307779079818938	0	0	0	0	0.00727609514444585	0.0129074967966523	0.0129074967966523	0.0129074967966523
YDR502C	3.90742792908394	3.29393062293848	2.82218449671674	3.1432952573098	2.67020213059074	0.815058268153793	0.0415498084273936	0.37017590707061	0.0182502865684906
YDR503C	1.31967175679643	1.51215731452096	1.54025970290068	1.6324466855944	1.57302867950679	1	1	1	1
YDR504C	2.93842483647366	2.65632763217694	3.29538677000058	3.10504324296612	3.10995957704994	1	1	1	1
YDR505C	3.75429747940506	3.5630941107985	3.73247417368363	3.63918181668599	3.69074878906921	1	1	1	1
YDR506C	0.857583744411279	0.771848378934475	0.979874982773182	0.756690179860089	0.889961169269041	1	1	1	1
YDR507C	3.02432062420847	3.21492890845324	3.05097224235665	3.31068305158052	3.01169068541623	1	1	1	1
YDR508C	3.27059048590605	3.41378665420435	3.48927468543926	3.29661707310055	3.45734875593314	1	1	1	1
YDR509W	0	0	0	0	0	1	1	1	1
YDR510W	4.40456075926347	4.25962430545622	4.0722789722754	4.03501871979831	4.34755626390377	1	1	1	1
YDR510C-A	NA	NA	NA	NA	NA	NA	NA	NA	NA
YDR511W	3.35653629685961	3.52517491948293	3.37416423413716	3.41987885213085	3.73140066424583	1	1	1	1
YDR512C	1.01916453203362	0.950794631787033	1.29554569661847	1.04401327068458	1.34374427865159	1	1	1	1
YDR513W	4.49572466246828	4.24977415295047	4.55528193411203	4.353721177383	4.61619095323927	1	1	1	1
YDR514C	0.952291832751958	1.23085848022542	0.855306934903368	1.19518502470894	0.985144106371567	1	1	1	1
YDR515W	2.08521019929568	2.5464935033119	2.70378355585766	2.57317321177371	2.78273042565298	1	1	1	1
YDR516C	3.22954932020376	3.2986218027604	3.19367250860785	3.12005021857471	3.08127625976462	1	1	1	1
YDR517W	2.93978981639678	2.99441503826753	2.82483224364016	2.81911258147946	2.92241811430213	1	1	1	1
YDR518W	1.56026373143439	1.55547697188273	1.19670469523617	1.54007029882117	1.08983822749547	1	1	1	1
YDR519W	2.41009689428976	2.69638982570595	2.74654665374492	2.65927846766389	2.46489460781003	1	1	1	1
YDR520C	0.470151625175438	0.66730783914091	0.659388700963087	0.690295472343641	0.553523351987371	1	1	1	1
YDR521W	0	0	0	0	0	1	1	1	1
YDR522C	0	0	0	0	0	1	1	1	1
YDR523C	0	0.0317258471802668	0.194386144368093	0.0134865886495969	0.302891137644413	1	1	1	1
YDR524C	2.54507955878158	2.47936778572307	2.39372476438437	2.49228766094493	2.43726764357844	1	1	1	1
YDR524W-C	NA	NA	NA	NA	NA	NA	NA	NA	NA
YDR524C-B	5.90079086893419	5.8031409495737	5.85932124574295	5.60373322519838	5.88575646470331	1	1	1	1
YDR524C-A	NA	NA	NA	NA	NA	NA	NA	NA	NA
YDR525W	0	0	0	0	0	1	1	1	1
YDR525W-A	3.65260597509453	4.12466561525694	4.37123096525869	4.0535722986785	4.3366206596164	1	1	1	1
YDR526C	0	0	0	0	0	1	1	1	1
YDR527W	1.32090349495585	0.87982051692277	1.20892208457871	0.851364041353199	1.00131555986795	1	1	1	1
YDR528W	0.872975973658555	0.762316979785352	0.294822387044372	0.471639956354655	0.350942932244216	1	1	1	1
YDR529C	5.32114507836968	5.08173569544571	5.35811032694943	4.91193898464128	5.39945716922412	1	1	1	1
YDR530C	2.4944278330822	2.2193844024666	1.96687276805299	2.10616051284661	2.09387137309225	1	1	1	1
YDR531W	1.76604904378595	1.67546005544572	1.89144952316632	1.55071218533226	1.6612224384822	1	1	1	1
YDR532C	1.25666865419489	1.08521662817382	1.0516931125482	1.10739956954117	1.0449081742945	1	1	1	1
YDR533C	4.22277047924703	2.62434194532497	2.66788815219486	2.84196421883898	2.72259375956411	0.000899619743261109	0.00189652099552479	0.0039972479802818	0.00237509927872405
YDR534C	1.41279241093584	0.553057446122686	0.899615214434482	0.724823252317825	0.880940237805889	1	1	1	1
YDR535C	0	0	0	0	0	1	1	1	1
YDR536W	3.07177639938631	1.75478003278147	2.69612598821727	1.97168106261109	2.65749243923003	1	1	1	1
YDR537C	0	0	0	0	0	1	1	1	1
YDR538W	1.80390727906585	1.72611289433493	1.47843777288305	1.48958789422805	1.55882347054236	1	1	1	1
YDR539W	2.12752443454285	2.48485660969418	2.34676893836057	2.39004380990071	2.253160600794	1	1	1	1
YDR540C	0	0	0	0	0	1	1	1	1
YDR541C	0.540714725899033	0.823830004780534	0.831741091974573	0.947236610793112	0.657360867104045	1	1	1	1
YDR542W	NA	NA	NA	NA	NA	NA	NA	NA	NA
YDR543C	NA	NA	NA	NA	NA	NA	NA	NA	NA
YDR544C	NA	NA	NA	NA	NA	NA	NA	NA	NA
YDR545W	NA	NA	NA	NA	NA	NA	NA	NA	NA
YDR545C-A	NA	NA	NA	NA	NA	NA	NA	NA	NA
YEL077C	NA	NA	NA	NA	NA	NA	NA	NA	NA
YEL077W-A	NA	NA	NA	NA	NA	NA	NA	NA	NA
YEL076C-A	NA	NA	NA	NA	NA	NA	NA	NA	NA
YEL076C	NA	NA	NA	NA	NA	NA	NA	NA	NA
YEL075W-A	NA	NA	NA	NA	NA	NA	NA	NA	NA
YEL075C	NA	NA	NA	NA	NA	NA	NA	NA	NA
YEL074W	NA	NA	NA	NA	NA	NA	NA	NA	NA
YEL073C	0.622911924199122	1.27827647957361	0.911550952827888	1.17164314132365	0.737861528792598	1	1	1	1
YEL072W	0	0.0814524326248211	0.0483637206146201	0.0807407904814727	0	1	1	1	1
YEL071W	2.69714131948756	3.63437424148434	3.9527342507631	3.87315148800536	3.45572745890339	1	1	1	1
YEL070W	NA	NA	NA	NA	NA	NA	NA	NA	NA
YEL069C	NA	NA	NA	NA	NA	NA	NA	NA	NA
YEL068C	1.28439951776771	1.33779464932557	1.14737131231939	1.21233835937014	1.22985867837464	1	1	1	1
YEL067C	0.470437625676438	0.0428510533949647	0.109323895004269	0.452444387822279	0.212098437493584	1	1	1	1
YEL066W	2.51973960766543	2.35577779968191	2.49230488810109	2.23941322939535	2.48251472376896	1	1	1	1
YEL065W	3.65559641230357	3.71009259230294	3.88522741373996	4.25450019083291	3.60230072626263	1	1	1	1
YEL064C	0.699508531815071	0.33976439011582	0.338685457621307	0.478867778790567	0.467640784527243	1	1	1	1
YEL063C	3.37458058078021	4.23590498422025	4.1804179059046	4.34537873483385	4.02480186364406	1	1	1	1
YEL062W	1.54346740357032	2.00217186384663	1.65295861656753	2.13465219737207	1.60786317571968	1	1	1	1
YEL061C	1.80104508772628	1.36882290528673	1.05033908733595	1.21462786956871	1.19061929683889	1	1	1	1
YEL060C	4.76414714058362	4.99600417398001	5.40751104227361	4.99489441375422	5.28778922342335	1	1	1	1
YEL059C-A	1.6997326488821	1.71204035162579	1.94626390107347	1.75944824975526	2.1556882285534	1	1	1	1
YEL059W	0	0	0	0	0	1	1	1	1
YEL058W	2.94215785765683	3.15465966914906	2.69393848526363	2.97090967744211	2.71353957221907	1	1	1	1
YEL057C	0.0467079618001007	0	0.00304483899338592	0	0.0757472927019225	1	1	1	1
YEL056W	1.95396728781091	1.92526427970567	1.99268741897683	1.89183333340413	1.85867441871926	1	1	1	1
YEL055C	2.26794556874965	2.40860684696717	2.04661916398134	2.2630465102734	1.89280121492987	1	1	1	1
YEL054C	5.28416567752843	5.19038495805803	4.83746618334014	4.89146391371478	4.87353274701583	1	1	1	1
YEL053W-A	0	0	0	0	0	1	1	1	1
YEL053C	1.73019604563054	1.79513506653349	1.49085945502075	1.67601402803219	1.58674956399019	1	1	1	1
YEL052W	3.27571655976	3.26784163876253	3.21531699943835	3.18518078457439	3.28379002154424	1	1	1	1
YEL051W	3.29978710266959	3.10733454670335	3.00345225159054	2.9697263972681	2.86036279267119	1	1	1	1
YEL050W-A	0	0	0	0	0	1	1	1	1
YEL050C	3.29983923148626	4.19217084231067	3.78657003783789	4.19069809808627	3.86607465910816	0.198253662044491	1	0.352757513288888	1
YEL049W	NA	NA	NA	NA	NA	NA	NA	NA	NA
YEL048C	0.0500799341756413	0.0755432052097174	0	0	0	1	1	1	1
YEL047C	2.44762072795259	2.41535669992213	2.10326590746402	2.27665825566342	2.06080084909382	1	1	1	1
YEL046C	3.54523204769144	3.40599669996476	3.12798486722991	3.14344488455104	3.15848239515371	1	1	1	1
YEL045C	0	0	0	0	0	1	1	1	1
YEL044W	1.61832547965016	1.5995769214613	1.85102010793667	1.55141308992256	1.9526924257139	1	1	1	1
YEL043W	2.96150081141207	3.01565805756795	2.89409398504891	2.86011589325793	2.99706535778913	1	1	1	1
YEL042W	3.52504317191635	3.35256970352153	3.13313078382314	3.24999467256129	3.11466308282778	1	1	1	1
YEL041W	0.721810726212811	0.55720056228665	0.545640749885142	0.672114898078528	0.645850135422869	1	1	1	1
YEL040W	3.46560077346132	3.58068366462624	2.76107150491279	3.13031877663621	2.65614926544521	1	1	1	1
YEL039C	2.64615379578952	2.59413828931349	3.07348512231875	2.33707155113097	3.07608168225391	1	1	1	1
YEL038W	1.48799760716426	1.234716840905	1.4244658401894	1.13358507754185	1.46068179075706	1	1	1	1
YEL037C	3.17440742987853	3.3177677728493	3.36866382400124	3.09923846588566	3.36428325306409	1	1	1	1
YEL036C	2.60995326997031	2.38511108200677	2.02071006271034	2.222357176293	2.16289838811785	1	1	1	1
YEL035C	0	0	0	0	0	1	1	1	1
YEL034C-A	0	0	0	0	0	1	1	1	1
YEL034W	6.20269028022281	6.05527400203733	6.05532438924473	5.81633345696023	6.19266697672868	1	1	1	1
YEL033W	0.231813520480019	0.0876893322827582	0.101471568642685	0.178065555734166	0.00552067572443859	1	1	1	1
YEL032W	2.22820076351802	2.13919395774148	1.77065606633779	2.05383385542475	2.07209046459183	1	1	1	1
YEL032C-A	0	0	0	0	0	1	1	1	1
YEL031W	3.81449039584763	3.52914780687577	3.31500675880852	3.40590764415071	3.19685604157295	1	1	1	1
YEL030C-A	0	0	0	0	0	1	1	1	1
YEL030W	0.131627474032284	0.140790390782135	0.0959271868773728	0.100157228949736	0.315846743108298	1	1	1	1
YEL029C	0.360224634911455	0.778709455838103	0.227289284666488	0.563441380607622	0.179059922450836	1	1	1	1
YEL028W	0.069600425483789	0.11525460553381	0	0.0253125587825225	0.0519927822946533	1	1	1	1
YEL027W	4.98053288862143	4.70319200608565	4.61555999720655	4.55180713525974	4.5298220729083	1	1	1	1
YEL026W	3.96339123954052	3.93783447474481	3.74590397806682	3.59653204927619	3.67372767512518	1	1	1	1
YEL025C	1.50740806606299	1.61729375013326	1.12743428792421	1.57759241156977	1.28418034796987	1	1	1	1
YEL024W	5.28849849277081	5.07444223676368	5.28511614492058	4.94748187541336	5.37693771066939	1	1	1	1
YEL023C	0.26994718877102	0.128715311002136	0.0260325071786958	0.0603266955452979	0.189315943500681	1	1	1	1
YEL022W	2.17865157584617	2.39209644813396	1.9077942740202	2.37957061031643	1.92766423657845	1	1	1	1
YEL021W	2.43433346668605	4.72884913267742	5.01648286247992	4.72064047082282	5.19431801727487	0.013431768864018	0.0113401640855506	0.0243546510139314	0.00746035657234342
YEL020C-B	0	0	0	0	0	1	1	1	1
YEL020W-A	3.52093069229641	3.20548002696252	3.14587294213181	3.01080437895627	3.34743055939262	1	1	1	1
YEL020C	2.24331123919362	1.83758808377101	1.74671924148053	1.76880389028095	1.8216158064479	1	1	1	1
YEL019C	0.97478173457411	0.97469233251134	0.769041471499688	1.10086034777594	0.865603393499591	1	1	1	1
YEL018C-A	0	0	0	0	0	1	1	1	1
YEL018W	1.11704422840621	1.17537034629197	1.02492375795714	1.06483401794293	1.06385485001731	1	1	1	1
YEL017C-A	NA	NA	NA	NA	NA	NA	NA	NA	NA
YEL017W	2.30579955569016	1.8023698205311	1.62302973500384	1.67232258957508	1.82518055882871	1	1	1	1
YEL016C	0.79644755506085	0.515174035955469	0.274936009915468	0.418507240364885	0.418979810710719	1	1	1	1
YEL015W	2.61539629742791	2.65080745871468	2.48943538768782	2.61177562399875	2.47035426615892	1	1	1	1
YEL014C	0	0	0	0	0	1	1	1	1
YEL013W	3.16664813654808	3.09167583517021	2.82939106173975	3.00731174241491	2.70845769038222	1	1	1	1
YEL012W	2.83265949898075	2.72175143024984	3.14163035704929	2.79091200373798	3.13312135320322	1	1	1	1
YEL011W	4.34717763234328	4.04710031150667	4.28688422156682	3.98251018301857	4.04152232437629	1	1	1	1
YEL010W	0	0	0	0	0	1	1	1	1
YEL009C-A	0	0	0	0	0	1	1	1	1
YEL009C	5.67332648152354	5.84567385740949	6.13597440516722	5.68740669678898	6.07822978384781	1	1	1	1
YEL008W	0	0	0	0.128305308039641	0.0768225630580965	1	1	1	1
YEL008C-A	NA	NA	NA	NA	NA	NA	NA	NA	NA
YEL007W	3.68636092205164	3.4482930095456	3.50201146383206	3.17645232387733	3.57053921147659	1	1	1	1
YEL006W	1.79403201263312	1.87095190862599	1.67462647223474	1.79990354636428	1.7118621803661	1	1	1	1
YEL005C	1.88478946679189	1.81593807994613	1.9138204573437	1.87627265685107	1.99159467048008	1	1	1	1
YEL004W	1.01320924910423	1.20005211879367	1.30431587815709	1.31414920366508	1.1390866099615	1	1	1	1
YEL003W	1.25271112686705	1.12613998180793	1.27732297258013	1.22203754565429	1.35579424439692	1	1	1	1
YEL002C	3.7061278689662	3.54702712892113	3.46847724259181	3.40319120837974	3.2947137549363	1	1	1	1
YEL001C	3.72386584879935	3.58424190345835	3.44489207418909	3.34530144432349	3.21990053706492	1	1	1	1
YER001W	3.19069875362746	2.54416175086084	2.10175578040254	2.24974203822686	1.92447684097999	0.0489678770604342	0.00328467991237717	0.00822972025081536	0.00127478526772719
YER002W	2.68443180113527	2.69862687142638	2.73991004026869	2.68556729825594	2.76663319160846	1	1	1	1
YER003C	3.6919294973172	3.22987789943831	3.08186291549137	2.89961573477468	3.05534687565821	1	1	1	1
YER004W	3.40617297609655	3.78803054398136	4.04342738861564	3.67513669889249	4.05124423797206	1	1	1	1
YER005W	1.53183139239807	1.41986381347599	1.23840725257783	1.33107591553742	1.14381822020274	1	1	1	1
YER006W	2.78926067331691	2.83542501281587	2.4744084797232	2.58758866529	2.17676207327008	1	1	1	0.195841560138227
YER006C-A	0	0	0	0	0	1	1	1	1
YER007W	0.0188136683046469	0.200562014331196	0.254074896730491	0.234796148466612	0.462264576550529	1	1	1	1
YER007C-A	2.28528630480637	2.41393354143618	2.1482309499631	2.27429004065311	2.03627984241518	1	1	1	1
YER008C	2.48647791250797	2.50647488331916	2.34991195219131	2.54114120242367	2.32392876063033	1	1	1	1
YER009W	4.74230402356076	4.71559545354327	4.45563556557244	4.4774353586759	4.34349346743372	1	1	1	1
YER010C	2.47534916734315	2.81218299873452	2.96271382448359	2.91335223104489	3.05133248712469	1	1	1	1
YER011W	0	0.157845256544691	0.457582901940034	0.257284921846259	0.503468338670869	1	1	1	1
YER012W	4.0402818381701	4.05791020389454	4.23430725293948	3.90362458377165	4.24426563603022	1	1	1	1
YER013W	1.27703881253265	1.29386376588321	1.24401418930384	1.30385417797918	1.09235654788006	1	1	1	1
YER014W	1.96894079553017	2.02173483311676	1.89272567657286	1.95902554421114	1.84895367340361	1	1	1	1
YER014C-A	0	0	0	0	0	1	1	1	1
YER015W	1.36378397574499	1.83036283416394	1.85296492935114	2.02525569196954	1.79378758197281	1	1	1	1
YER016W	2.1949642574876	2.00328391658357	1.5214985175346	1.69108634453959	1.72897005600137	1	1	1	1
YER017C	3.25393764304233	3.55689682752551	3.44264248862231	3.52733032397251	3.62447648500958	1	1	1	1
YER018C	1.71501327316774	1.58981765064406	1.40815525496862	1.54079775750141	1.78700136248688	1	1	1	1
YER019W	1.65543004371326	1.62532338461051	1.04183927117174	1.34025046418032	1.08072868848479	1	1	1	1
YER019C-A	3.53885835525649	3.47000063892762	3.53778382311856	3.43993570518696	3.52279600723937	1	1	1	1
YER020W	3.61922982425319	3.53428972172036	3.59354445114845	3.59130606186712	3.5807172725146	1	1	1	1
YER021W	4.08460518904853	4.18250644106008	4.34574426380764	4.10949304625004	4.27887895912983	1	1	1	1
YER022W	2.07992367860493	1.96446077482632	1.84337872327917	1.962622032437	1.76066376347406	1	1	1	1
YER023W	3.57600168363883	3.3648197171391	3.21123122290616	3.26201042858128	3.24235014025739	1	1	1	1
YER023C-A	0	0	0	0	0	1	1	1	1
YER024W	3.64088816147179	4.54315128512143	4.97627480420262	4.50466491476558	4.92170097579327	1	0.282768375832076	1	0.366260350695044
YER025W	4.16735947967222	4.11892059899983	3.89294575585526	3.92125041544433	3.88462132598385	1	1	1	1
YER026C	4.12537269554245	4.19476872587946	4.01704694034328	4.09008934267134	3.91279704415441	1	1	1	1
YER027C	2.6615891678322	2.65582292854462	2.48312063631416	2.45228493804	2.51050799961579	1	1	1	1
YER028C	0	0	0	0	0	1	1	1	1
YER029C	2.14698548578535	1.93088075239845	1.95280294594052	1.91689306073967	1.98765635701727	1	1	1	1
YER030W	3.19738514183643	2.79105828474629	2.9404100870299	2.8068336769563	2.91768936830696	1	1	1	1
YER031C	3.59336934249824	3.66374338359168	3.13503740025645	3.50275771884374	3.17906243563293	1	1	1	1
YER032W	2.43928583754688	2.37800703855421	1.86904489581563	2.21668456723001	1.94465485277298	1	1	1	1
YER033C	2.20614438642153	2.25632813147174	2.22189430697939	2.22177492719067	2.13584018347647	1	1	1	1
YER034W	0.931901916535897	0.902389982997387	0.753287820264478	0.841485915473552	0.899061477023401	1	1	1	1
YER035W	3.39659823894896	2.63881382374444	3.13589117468072	2.41449153062456	3.15760483186808	1	1	1	1
YER036C	3.83312489447632	3.34474298756953	3.22914219656046	2.91711017049536	2.90577397002642	1	1	1	1
YER037W	3.03370693316192	2.33543134922804	2.70478991692127	2.5554959048877	2.6038102504547	0.675023110749683	1	1	1
YER038C	0.0757688909097733	0.163355521025289	0	0.168043265508089	0.019779622484853	1	1	1	1
YER038W-A	0	0	0	0	0	1	1	1	1
YER039C	0.031946094074158	0.0552432527458067	0	0.0575440256358499	0	1	1	1	1
YER039C-A	0	0	0	0	0	1	1	1	1
YER040W	1.99166688743049	2.10759918341681	2.00491984387232	2.0116002647363	1.68871027075922	1	1	1	1
YER041W	1.3339925958275	1.50974407076117	1.37680511453622	1.48193446010496	1.45723965848003	1	1	1	1
YER042W	2.51967315939783	2.00831192929385	2.25601462592176	1.9657776269535	2.21036227194878	1	1	1	1
YER043C	5.38735101952497	5.248163265471	4.95734743305323	4.98252846069369	4.82066764394616	1	1	1	1
YER044C	3.72554178860959	3.39072820710607	3.31001659403976	3.21486899090045	3.31830568143905	1	1	1	1
YER044C-A	0	0	0	0	0	1	1	1	1
YER045C	2.23330075778865	2.80571712375543	2.98043623906239	2.78142140034789	2.82946784111051	1	1	1	1
YER046W	1.38544037758118	1.56430691019347	1.75210016150801	1.63786671043092	1.92399257992581	1	1	1	1
YER046W-A	0	0	0	0	0	1	1	1	1
YER047C	2.17492789709875	2.33705249793747	2.354571773631	2.46614410765439	2.31051463680595	1	1	1	1
YER048C	2.86898788431866	2.77851037977536	2.82781436961399	2.69766192128545	2.9165104151477	1	1	1	1
YER048W-A	2.94689616238857	3.42033934886179	3.29655409149669	3.57519580002977	3.36094248013144	1	1	1	1
YER049W	2.37651526785531	2.28616989624733	2.02245257616466	2.17071759324611	1.82166089723211	1	1	1	1
YER050C	3.45402004000811	3.59967639886699	3.48370893837322	3.5459651175662	3.7029105926276	1	1	1	1
YER051W	1.01574701635044	0.889596351618978	0.9453536721049	0.923017811939437	1.07996833109609	1	1	1	1
YER052C	3.65846403540038	3.68851819573945	3.13500904364993	3.17806064587507	2.75102103443857	1	1	1	1
YER053C	4.8268875623233	4.46924076874449	4.56267347779466	4.38178639495279	4.76239271321675	1	1	1	1
YER053C-A	NA	NA	NA	NA	NA	NA	NA	NA	NA
YER054C	1.73453545248592	1.77023230190248	2.34961425911614	1.74007255651576	2.51188864743996	1	1	1	1
YER055C	2.64123562816843	2.8820018744034	1.83684440775731	2.43875911566132	1.61006959138563	1	0.568357647270831	1	0.121876429507977
YER056C	3.5907008613385	3.35067841932219	3.3303139220444	3.33773645202041	3.07735862394982	1	1	1	1
YER056C-A	0.383857257576275	0.359713903199731	0.00234429216586209	0.453226081158485	0.0969787955158874	1	1	1	1
YER057C	4.10984658714719	3.95328832099925	3.8847986990142	3.90898112056243	3.79836704706722	1	1	1	1
YER058W	1.94594685229872	1.78985656870535	1.33534223331803	1.76314862277999	1.85516405938913	1	1	1	1
YER059W	2.15978964495642	1.95217072955165	1.96361961952579	1.93097553456479	1.96625745655265	1	1	1	1
YER060W	0.766412605183456	0.477402446108935	0.335670278671282	0.169330702335176	0.153039346303395	1	1	1	1
YER060W-A	0	0	0	0	0	1	1	1	1
YER061C	1.78372333926127	1.88338624891955	2.13845658904376	2.23437925882404	2.25905352338	1	1	1	1
YER062C	1.98788436370265	1.29617016828888	1.40007491144389	1.26331763447683	1.20271166596838	1	1	1	1
YER063W	3.41858109279611	2.97257867923623	2.7471670862967	2.80961298736086	2.74231534066942	1	1	1	1
YER064C	3.0891750950996	2.98039322942115	2.73303248296047	3.03261181689523	2.83194975346054	1	1	1	1
YER065C	5.67869511946774	5.57166697628481	5.90024980311919	5.54251548474816	5.9556055279554	1	1	1	1
YER066W	0.675514270428818	0.723076581544785	0.614646781744703	0.580271254110029	0.49976062564063	1	1	1	1
YER066C-A	0	0	0	0	0	1	1	1	1
YER067W	5.7278402819157	5.05454172758682	5.20332202874931	4.7737483049689	5.08130432279539	1	1	1	1
YER067C-A	0	0	0	0	0	1	1	1	1
YER068W	3.0485822520723	3.11170193057111	3.12589010387507	3.0201827432544	3.18219955732493	1	1	1	1
YER068C-A	0	0	0	0	0	1	1	1	1
YER069W	1.00278957326018	1.7649057093756	1.41769624250708	1.57285238378679	1.42792971757918	1	1	1	1
YER070W	4.04726946820787	3.42644592885501	2.73023105373411	3.04755101525079	3.00585257831519	1	1	1	1
YER071C	1.25033836085192	1.43627667751041	1.39812087652597	1.60413907979559	1.52790139008456	1	1	1	1
YER072W	4.63354040349678	4.6221836929321	4.43721897571494	4.60412129113345	4.48939083477085	1	1	1	1
YER073W	3.6734789296938	4.04089240677318	2.96015769663632	3.73014898102254	2.69417789589081	1	1	1	1
YER074W	0	0.0563040463999414	0	0	0	1	1	1	1
YER074W-A	1.35839184030908	1.48466678515881	1.63327254081884	1.48751821232324	1.62002778411045	1	1	1	1
YER075C	1.31831020706076	0.629223151453263	0.496401097046936	0.625719734142263	0.430112676675255	1	1	1	1
YER076C	0.37358910556698	0.48933517658927	0.359010377508442	0.373409598208512	0.517570155626821	1	1	1	1
YER076W-A	0	0	0	0	0	1	1	1	1
YER077C	1.36048585358188	1.84948019210001	1.45749797275798	1.82405176159993	1.52949040056238	1	1	1	1
YER078C	2.30143755073795	2.42321474665601	2.09887704912767	2.21357879598278	2.09806997740998	1	1	1	1
YER078W-A	0	0	0	0	0	1	1	1	1
YER079W	3.54615201705881	4.00923408405493	3.91957894495255	3.80929171515031	3.8427294420223	1	1	1	1
YER079C-A	0	0	0	0	0	1	1	1	1
YER080W	3.58292794338063	3.47697374522184	3.40200268297704	3.32676080991555	3.43379005978344	1	1	1	1
YER081W	2.46353088050294	3.08058052616606	3.36629223443759	3.40439105595543	3.35690686557593	1	0.246027614631579	0.19026670656808	0.262546377783924
YER082C	2.3006143179423	2.55555746104733	2.38690679638536	2.40663395408894	2.1923262432177	1	1	1	1
YER083C	2.76561996533001	2.98076539262581	2.77145812063751	2.72390599968592	2.77139358074667	1	1	1	1
YER084W	0.0557193538290608	0.467306693111812	0.581599234498138	0.653584544219922	0.903721923243108	1	1	1	1
YER084W-A	0	0	0	0	0	1	1	1	1
YER085C	0	0	0	0	0	1	1	1	1
YER086W	3.61672444753079	3.77151334998166	3.41377836600079	3.52163550557874	3.32251957597954	1	1	1	1
YER087W	1.86531250647779	2.06823481257793	1.82726503046612	2.00546805365856	1.95614138566554	1	1	1	1
YER087C-A	0	0	0	0	0	1	1	1	1
YER087C-B	3.87706990621162	3.64127227857222	3.54846219765343	3.45541582069446	3.33109629672138	1	1	1	1
YER088C	4.09754014368486	3.73517479154272	3.72503979522222	3.68144855928421	3.68938154505902	1	1	1	1
YER088C-A	1.75598385401897	2.51059535034824	1.89449115540651	2.36856594804379	2.17618665326485	1	1	1	1
YER088W-B	0	0	0	0.00886847300518179	0	1	1	1	1
YER089C	2.8593184684762	2.95809387268505	2.47442346923461	2.75939018308764	2.68569694131607	1	1	1	1
YER090W	3.14944078938931	3.36015403645105	2.9157310590096	3.15483796290226	2.8643396063186	1	1	1	1
YER090C-A	NA	NA	NA	NA	NA	NA	NA	NA	NA
YER091C	4.85626008758728	4.94647530543464	4.4018820718571	4.93868414037057	4.33525982178289	1	1	1	1
YER091C-A	0	0	0	0	0	1	1	1	1
YER092W	1.92006813558694	2.03078205673978	2.16262678919736	2.22937839628188	2.13376901048509	1	1	1	1
YER093C	1.41398687080975	1.72335772721638	1.57388014080377	1.88000571863456	1.62836710438858	0.803805547210548	1	0.111898685079402	1
YER093C-A	1.95413592345551	1.92123876992592	1.95207923448318	1.8833185820573	2.06122509441913	1	1	1	1
YER094C	3.81008978241976	3.85645845473402	4.0792158606247	3.71790916128367	4.09710954959049	1	1	1	1
YER095W	2.44740575670163	2.27326430354036	2.09157421516478	2.15976591239519	2.20627708065003	1	1	1	1
YER096W	1.22219837903876	1.21866292730299	1.44645044966306	1.23362632588625	1.43039334044692	1	1	1	1
YER097W	0.496244142795466	0.453443864675447	0.403469156341681	0.28694069825051	0.447293045897135	1	1	1	1
YER098W	2.04235378430467	1.74428640429469	1.87099532178652	1.77598698676091	1.84849123500081	1	1	1	1
YER099C	2.35311644957938	2.39489805635368	2.17605754251203	2.19814083703729	2.13951536406403	1	1	1	1
YER100W	2.72602442406887	2.71119273037832	2.66651479322254	2.70163901371435	2.57968550505393	1	1	1	1
YER101C	1.53036851109354	1.786758233393	1.90266766821412	1.86195578215625	1.96150240011057	1	1	1	1
YER102W	0.608763708008512	0.206717551485315	0	0	0	1	1	1	1
YER103W	2.07380732471592	1.73365029822428	2.21503138271508	1.21321627715896	1.79240802579887	1	1	1	1
YER104W	0.659391108340123	0.517462920791323	0.435180653692088	0.584931956237077	0.484203500650635	1	1	1	1
YER105C	2.68334920784349	2.69251668347178	2.572333788986	2.75045528454234	2.47114478933231	1	1	1	1
YER106W	0	0	0	0	0	1	1	1	1
YER107C	1.79881382527338	1.82252156711382	1.61169247531898	1.70090662761767	1.58262022498291	1	1	1	1
YER107W-A	0	0	0	0	0	1	1	1	1
YER109C	1.40651327775607	1.34030299135756	1.085050507018	1.34431298371201	1.25592661148869	1	1	1	1
YER110C	3.89352352901971	3.54046797205267	3.21727198537584	3.3241061458479	3.23388146706431	1	1	1	1
YER111C	2.23032490818295	2.24407385246117	1.77643471671143	2.16972109953679	2.08394010831716	1	1	1	1
YER112W	3.1142936884126	3.14238043226991	3.01509877948343	3.12275799738486	2.98259794798602	1	1	1	1
YER113C	1.987300828491	1.98821770676802	1.68332429643335	1.9652406403237	1.88765740396314	1	1	1	1
YER114C	2.68841444422964	2.55350537115658	2.43816345814692	2.53914349421486	2.40645330010066	1	1	1	1
YER115C	1.98654193929601	1.92720654301312	1.71633468684136	1.7493626347764	1.94497053661897	1	1	1	1
YER116C	1.89775812593747	2.02021003887792	1.94370676615702	1.97327884731192	1.9806999431365	1	1	1	1
YER117W	0	0	0	0	0	1	1	1	1
YER118C	2.34114379250363	2.50121750641186	2.1043225090542	2.47577739830706	2.21666192751718	1	1	1	1
YER119C	2.508688353979	2.57320880938698	2.68007766292498	2.49566697442653	2.68415785439235	1	1	1	1
YER119C-A	0	0	0	0	0	1	1	1	1
YER120W	4.30202346867458	4.09706717493155	3.88740622900713	3.86382108288336	4.00242920050657	1	1	1	1
YER121W	0.769356093107689	0.702012072409953	0.695989287217542	0.748920024888061	1.0691182984359	1	1	1	1
YER122C	3.63033479609083	3.50374478140298	3.48917228897361	3.47150231281166	3.50961727510158	1	1	1	1
YER123W	2.76257168066197	2.75941423192098	2.77250547469364	2.73304772042457	2.67349518548017	1	1	1	1
YER124C	3.88233313827265	3.20972018818107	2.58854274815661	2.91131960340305	2.37578159997623	0.167706474788259	0.00491967773060987	0.0298646843162136	0.00189031988577844
YER125W	3.9204059853272	3.88144692262193	3.71034236145704	3.77684555026608	3.78849360440242	1	1	1	1
YER126C	2.1376476458432	2.07456518006345	2.01627502059128	2.04437539237196	1.70427154606666	1	1	1	1
YER127W	1.1818386942926	1.09353918966396	1.02423984609226	1.0235871031181	0.814219417804192	1	1	1	1
YER128W	1.13008277490586	1.13944190997928	1.19237761714057	1.19698159772388	1.38637280690536	1	1	1	1
YER129W	2.11030872197841	2.15321061437602	2.21815946521085	2.11417150430637	2.25012906919079	1	1	1	1
YER130C	1.98197723134163	1.56962254913609	1.60888613836071	1.8609977252242	1.25305129785875	1	1	1	1
YER131W	0	0	0	0	0	1	1	1	1
YER132C	1.78965208937955	1.83415656474467	1.50377684212565	1.79667652839059	1.78241380558695	1	1	1	1
YER133W	4.03864129046672	3.97121227142245	3.96392147389459	3.9063080181472	3.81361531658814	1	1	1	1
YER133W-A	0	0	0	0	0	1	1	1	1
YER134C	2.54807116248763	2.45134406255356	2.32272577067196	2.43131263821777	2.23510748026589	1	1	1	1
YER135C	0	0	0	0	0	1	1	1	1
YER136W	3.81791312906629	3.94103902571612	3.89624166261121	3.92231747197275	3.7617624912981	1	1	1	1
YER137C	0.0573334823771683	0.267262472433577	0.218490642523694	0.449884265843406	0.160018779159458	1	1	1	1
YER137W-A	0	0	0	0	0	1	1	1	1
YER138W-A	NA	NA	NA	NA	NA	NA	NA	NA	NA
YER139C	0.714889876614821	0.74574025204418	0.687225234458858	0.879926938041	0.58060888813713	1	1	1	1
YER140W	0.707531114572868	0.771433749637976	0.491883903359147	0.7185198390466	0.342998078385396	1	1	1	1
YER141W	4.20321369486692	4.36243235800067	4.37053449753977	4.28157181096209	4.43941162394897	1	1	1	1
YER142C	1.55113407851788	1.98244590232781	2.36094679041204	1.94426617694432	2.25641155123877	1	1	1	1
YER143W	3.12954679706246	3.32655251749924	3.48700275420236	3.2834824304963	3.37291341219954	1	1	1	1
YER144C	2.70744797903776	2.78173922247238	2.80463456778361	2.89288206517838	2.68627882770864	1	1	1	1
YER145C	3.84725814954335	3.25527897659061	3.46758957407538	3.47247991255921	3.48146903656782	1	1	1	1
YER145C-A	0	0	0	0	0	1	1	1	1
YER146W	2.26339377811893	2.32206788970039	2.08453558999797	2.14030180474916	2.16978406906862	1	1	1	1
YER147C	0.657950838827967	1.17330236736377	1.17504651176344	1.1208272226496	1.16057566127104	1	1	1	1
YER147C-A	0	0	0	0	0	1	1	1	1
YER148W	3.33647789345129	3.06799186211663	2.93850375561247	2.9117804231168	2.92166129146552	1	1	1	1
YER148W-A	0	0	0	0	0	1	1	1	1
YER149C	1.33576938576345	1.25280335328087	1.17318729394229	1.09994323578674	1.11134493927239	1	1	1	1
YER150W	2.94462691111883	2.68221302749765	3.40189980694623	2.57649940103352	3.09986216340881	1	1	1	1
YER151C	2.87906785794598	2.84323782630484	2.75356295181994	2.69387776726429	2.67602835829674	1	1	1	1
YER152C	2.69184732319179	2.37621364125791	2.04299738684671	2.21779533055794	2.22760757253558	1	1	1	1
YER152W-A	0	0	0	0	0	1	1	1	1
YER153C	0.755889027373022	0.414231189778109	0.212596339174847	0.337538385827655	0.289926408412687	1	1	1	1
YER154W	3.53614442871817	3.55510083462225	3.1176341025307	3.35752640198092	3.33651987986645	1	1	1	1
YER155C	3.15086976676827	3.20944737267565	3.03337896670193	3.25725405733583	3.11231537320334	1	1	1	1
YER156C	2.92722628960079	2.65212361258453	2.45827396830391	2.36963101408298	2.49208391391007	1	1	1	1
YER157W	1.63330681285301	1.58325785098253	1.2891987275194	1.41780531394874	1.23012844928942	1	1	1	1
YER158C	2.64381587582491	2.32939305530899	2.18259908691592	2.2465095412581	2.23255192717287	1	1	1	1
YER158W-A	0	0	0	0	0	1	1	1	1
YER159C	3.6859006050913	3.66022186526712	3.83638078504601	3.76370575810104	4.01438635708111	1	1	1	1
YER161C	2.35402147855814	2.34507822935399	2.31711936483055	2.31463570402518	2.33559456403327	1	1	1	1
YER162C	1.27062688647788	1.37693296136001	1.45162979319524	1.46100094073777	1.43344063469916	1	1	1	1
YER163C	1.63762706926455	2.13160382449919	1.65533496881727	1.81153198278492	1.82488691627085	1	1	1	1
YER164W	2.51686270301071	2.32564943815435	2.23408720336896	2.3167199428776	2.21402421006335	1	1	1	1
YER165W	5.20545529644174	5.12796245481303	4.98367117576722	4.89043992394987	4.98923553068195	1	1	1	1
YER165C-A	0	0	0	0	0	1	1	1	1
YER166W	2.75433495997287	2.43612339321864	2.23252361633494	2.44261466873775	2.33621737845354	1	1	1	1
YER167W	2.59675970963882	2.75224395478507	2.63761167922367	2.75506592702341	2.66939623199815	1	1	1	1
YER168C	1.28859892660154	1.54634901578454	1.41441221457154	1.68242327690564	1.43234425954934	1	1	1	1
YER169W	1.79407839709858	1.6295652377419	1.87072459734692	1.6799189701164	1.7661014937175	1	1	1	1
YER170W	2.71115570642235	2.90039942647492	2.67074737297051	2.82246274852741	2.87504468516136	1	1	1	1
YER171W	1.49930454702534	1.60230770852796	1.27714452244661	1.6035426499151	1.3543161636527	1	1	1	1
YER172C	1.91904049928879	1.86506234632633	1.77255230443535	1.94956440390148	1.7747735670999	1	1	1	1
YER172C-A	0	0	0	0	0	1	1	1	1
YER173W	0.572340322277591	0.913133981885736	0.782386684206647	1.01233205851872	0.777055522064991	1	1	1	1
YER174C	1.95252032628306	1.83414736344561	1.92418917034758	1.62508755878858	1.86214047339035	1	1	1	1
YER175C	2.07587972791002	2.61274654122059	2.24417051316077	2.55976729929774	2.11902065324985	1	1	1	1
YER175W-A	0	0	0	0	0	1	1	1	1
YER176W	1.66747331682664	1.70984280612179	1.35241233426171	1.63883355991956	1.33333113852019	1	1	1	1
YER177W	5.66589222317114	5.29091780521072	5.24154897262082	5.04246938265996	5.33931192477678	1	1	1	1
YER178W	5.04303236299925	4.93294074758237	4.85882605305738	4.71291767000548	4.85968229969538	1	1	1	1
YER179W	0	0	0	0	0	1	1	1	1
YER180C	0.876269737124203	1.03237373727146	0.876141043840484	0.967045777506429	0.69219701574771	1	1	1	1
YER180C-A	0.844927321919411	0.982099800160247	0.783947462478188	1.02329004084191	0.681155293413536	1	1	1	1
YER181C	0	0	0	0	0	1	1	1	1
YER182W	3.25966134028224	3.49789815797424	3.59774309795375	3.45256017863595	3.75100408551277	1	1	1	1
YER183C	1.48682409668695	1.69955764447346	1.59302352951726	1.60925327076272	1.53221352765588	1	1	1	1
YER184C	0.605892939563986	0.880933806929712	0.793180495537326	0.990108805299248	0.582027150186572	1	1	1	1
YER185W	0	0	0	0	0	1	1	1	1
YER186C	2.11137565976489	1.78508642575935	1.63888188382088	1.71028784072613	1.66045878399021	1	1	1	1
YER187W	0	0.161064351247458	0.448131698038844	0.288479377129141	0.399185597925075	1	1	1	1
YER188W	0.0124100656762987	0.105083124708627	0.332729948675229	0	0.370811623032805	1	1	1	1
YER188C-A	NA	NA	NA	NA	NA	NA	NA	NA	NA
YER189W	NA	NA	NA	NA	NA	NA	NA	NA	NA
YER190W	NA	NA	NA	NA	NA	NA	NA	NA	NA
YER190C-A	NA	NA	NA	NA	NA	NA	NA	NA	NA
YER190C-B	NA	NA	NA	NA	NA	NA	NA	NA	NA
YFL068W	NA	NA	NA	NA	NA	NA	NA	NA	NA
YFL067W	NA	NA	NA	NA	NA	NA	NA	NA	NA
YFL066C	NA	NA	NA	NA	NA	NA	NA	NA	NA
YFL065C	NA	NA	NA	NA	NA	NA	NA	NA	NA
YFL064C	NA	NA	NA	NA	NA	NA	NA	NA	NA
YFL063W	NA	NA	NA	NA	NA	NA	NA	NA	NA
YFL062W	NA	NA	NA	NA	NA	NA	NA	NA	NA
YFL061W	NA	NA	NA	NA	NA	NA	NA	NA	NA
YFL060C	NA	NA	NA	NA	NA	NA	NA	NA	NA
YFL059W	NA	NA	NA	NA	NA	NA	NA	NA	NA
YFL058W	NA	NA	NA	NA	NA	NA	NA	NA	NA
YFL057C	NA	NA	NA	NA	NA	NA	NA	NA	NA
YFL056C	1.62746086810253	1.43576790012547	1.45749856819609	1.22019833569506	1.22204426366972	1	1	1	1
YFL055W	0.725693409561015	0.935417641774032	0.953853476473967	1.12343629895024	1.15641156930865	1	1	1	1
YFL054C	0.530050061013864	1.50196109176925	1.45028747529478	1.56765480743466	1.59129970224472	1	1	1	1
YFL053W	0	0	0	0	0	1	1	1	1
YFL052W	1.93222930415355	1.99060367318603	2.19837677385272	2.02537455443692	2.01116218404261	1	1	1	1
YFL051C	0	0	0	0	0	1	1	1	1
YFL050C	0.539813873896647	0.901750067563617	0.507103056293586	0.851853441086206	0.564483492837089	1	1	1	1
YFL049W	1.91662953912708	2.2276146708925	2.23512490178572	2.34218259389478	2.13402505606405	1	1	1	1
YFL048C	2.45671705974088	2.64223040328057	2.50737409282468	2.66826632277354	2.56917792154847	1	1	1	1
YFL047W	1.7481382368476	2.16910717979471	1.85284032204247	2.08443360298565	2.05178653726409	1	1	1	1
YFL046W	1.43141521193929	1.44975747971951	1.57260677779523	1.47690576362763	1.69261965197179	1	1	1	1
YFL045C	4.6381592150376	4.45631352994173	3.84589404269706	4.21332589766924	3.94513887429947	1	1	1	1
YFL044C	2.30965896708807	2.40317372893401	2.62950510323555	2.43827198202535	2.63611642120652	1	1	1	1
YFL042C	1.96884027566412	2.2438380732304	2.18606902626027	2.26676481827966	2.23803671607784	1	1	1	1
YFL041W-A	0.683392757517001	0.677687378647785	0.388764010961065	0.669280073067183	0.401358055788146	1	1	1	1
YFL041W	2.95162954318862	3.30191702113603	3.5007792677297	3.37375422081366	3.4836302979756	1	1	1	1
YFL040W	0	0	0	0	0	1	1	1	1
YFL039C	5.72604050932308	5.62490791210223	5.77264001847146	5.43857523688305	5.77978223457146	1	1	1	1
YFL038C	4.6610173157249	4.49803924179624	4.54461142927523	4.33298482109308	4.67692834706545	1	1	1	1
YFL037W	4.62759979473153	4.3088363403171	4.07512691120876	4.02029178511601	4.09392209516139	1	1	1	1
YFL036W	3.3678990380454	3.49040561117505	3.13615102443693	3.4441196015339	3.32175782288367	1	1	1	1
YFL034C-B	2.35296895461245	2.43353142808236	2.10560870239072	2.24178036689177	2.15063730176017	1	1	1	1
YFL034C-A	2.15694121224505	2.63324163114636	1.979022214513	2.34004011960484	1.89416574887584	1	1	1	1
YFL034W	1.581258200319	1.65686634208023	1.36252940245306	1.67737358355278	1.41078167398515	1	1	1	1
YFL033C	2.71543485615308	2.47976187674038	2.43341227978921	2.52465826576048	2.44923722905069	1	1	1	1
YFL032W	0	0	0	0	0	1	1	1	1
YFL031W	4.92872197589192	4.66420976620132	4.78563672776185	4.5788930972456	4.7098509837093	1	1	1	1
YFL031C-A	NA	NA	NA	NA	NA	NA	NA	NA	NA
YFL030W	4.54551001164329	4.42244560376192	4.93181755932448	4.51974102377096	4.95038353309165	1	1	1	1
YFL029C	1.59526126368831	1.67317636192267	1.64486520928009	1.64331531695835	1.57907524999285	1	1	1	1
YFL028C	1.7648069297888	2.23097634081418	1.85980171346094	2.07857441970367	1.722824253575	1	1	1	1
YFL027C	0.838307993074351	1.13983367019917	1.00767374513487	1.14177422077054	0.948622247241699	1	1	1	1
YFL026W	3.1964605655285	3.88021809837648	3.49025600934675	3.51144663101908	3.46464981661703	1	1	1	1
YFL025C	1.67472572777278	1.94041247887772	1.68160395590195	2.0014551094242	1.84293803495398	1	1	1	1
YFL024C	2.0864651563742	2.03590955759703	2.37156363592806	2.23586880687906	2.27606791964234	1	1	1	1
YFL023W	0.914717828781436	1.10494921769535	0.837871536852282	1.10903124977711	0.874413012189804	1	1	1	1
YFL022C	3.84851159897367	3.69572653408848	3.22193114666431	3.39997546765389	3.26611029290842	1	1	1	1
YFL021C-A	0	0	0	0	0	1	1	1	1
YFL021W	3.5458850452403	3.39921598955406	3.43174054747501	3.33914990156176	3.47857192368392	1	1	1	1
YFL020C	NA	NA	NA	NA	NA	NA	NA	NA	NA
YFL019C	0	0	0	0	0	1	1	1	1
YFL018C	4.81221002296614	4.32403627585339	4.39927830363968	4.13484997766913	4.47827938726725	1	1	1	1
YFL017W-A	2.26755186083366	1.88105757140586	2.05295301901895	2.03812453436035	2.08501706717908	1	1	1	1
YFL017C	2.02089084116593	1.67968398745267	1.66046566842006	1.57243344660544	1.83565753994695	1	1	1	1
YFL016C	4.03218081398988	4.0751202330764	4.18992220065765	3.93175790142923	4.33415342777767	1	1	1	1
YFL015W-A	0	0	0	0	0	1	1	1	1
YFL015C	0	0	0	0	0	1	1	1	1
YFL014W	6.11978060645974	5.13346829351394	5.44754393407493	4.83331523227346	5.48460691486579	1	1	1	1
YFL013W-A	0	0	0	0	0	1	1	1	1
YFL013C	2.44614927835565	2.52342904728592	2.52668194297661	2.55995355144219	2.40473021153076	1	1	1	1
YFL012W-A	0	0	0	0	0	1	1	1	1
YFL012W	0	0	0	0	0	1	1	1	1
YFL011W	0	0	0	0	0	1	1	1	1
YFL010W-A	0	0	0	0	0	1	1	1	1
YFL010C	4.05197563117959	4.02302268410657	3.82881792571639	3.83674028997463	3.85433192517172	1	1	1	1
YFL009W	1.85848464824829	1.81812197323225	1.65732683233291	1.78801692401913	1.75170489942922	1	1	1	1
YFL008W	1.91189682297287	1.7928515897898	1.81528467429712	1.8021116020023	1.83059206397545	1	1	1	1
YFL007W	2.5096735642176	2.56119133441575	2.64583828093188	2.61822726974522	2.66515952978851	1	1	1	1
YFL005W	3.62314591958309	3.81081836778508	3.72788989860887	3.68120169421772	3.78457685001171	1	1	1	1
YFL004W	3.13202579626242	3.06550345967412	2.83398972093906	2.95235064877467	2.7051328054372	1	1	1	1
YFL003C	0	0	0	0	0	1	1	1	1
YFL002C	1.5965701838024	1.67834139820793	1.4999267770097	1.61425383989646	1.50543213957589	1	1	1	1
YFL001W	1.54242084116857	1.60874489228426	1.38819067964511	1.43212687986579	1.36239632420775	1	1	1	1
YFR001W	1.59815868790571	1.38449041375736	1.46733538372915	1.43220430302551	1.45171621559082	1	1	1	1
YFR002W	2.74626387750556	2.95302660709607	2.67881718863982	2.89502738066835	2.5914926511333	1	1	1	1
YFR003C	2.19616063045828	2.12863228944039	2.38875370909155	2.11827412708831	2.40152801559857	1	1	1	1
YFR004W	3.55506793195996	3.5944924882113	3.82922892030255	3.5779900179122	3.80123157231937	1	1	1	1
YFR005C	1.31908833056019	1.06877374883073	0.878414354550308	1.00352888470054	0.880707100140045	1	1	1	1
YFR006W	3.73595095603716	3.9388072580217	3.97560780091362	3.85955334916079	3.91377820814244	1	1	1	1
YFR007W	1.81957671104704	1.88713878637025	1.56631486333853	1.81203193975204	1.8960195760824	1	1	1	1
[truncated: 4,610 more rows]
